# Supplementary material for: Chromosome-Scale Atlas of Ixodes scapularis Serine Protease Inhibitors
Source: Genes (Basel). 2026 Mar 24;17(4):361. doi: 10.3390/genes17040361 (PMC13116602; doi:10.3390/genes17040361)
Supplement: Supplementary file 1 [file genes-17-00361-s001.zip › Supplementary Table S1.xlsx]

## Sheet: Supplementary Table S1
Supplementary Table S1: Serpin loci and genomic coordinates
Chromosome	Chr. Accession No.	Serpin ID	Mulenga_et,al.,2009_ID	Transcript ID	Feature	Start position	Stop position	Strand
Chr1	CM063346.1	S1c1		g1610.t1	exon	30518716	30519924	+
Chr1	CM063346.1	S2c1		g1612.t1	exon	30529491	30530626	+
Chr1	CM063346.1	S3c1	Serpin26	g5467.t1	exon	108953716	108952499	-
Chr1	CM063346.1	S4c1	Serpin42	g12634.t2	exon	265591262	265590390	-
					intron	265590389	265589288	-
					exon	265589287	265588982	-
Chr2	CM063347.1	S5c2		g9658.t1	exon	139627132	139625939	-
Chr2	CM063347.1	S5c2		g9659.t1	exon	139667749	139666556	-
Chr3	CM063348.1	S6c3	Serpin25	g139.t2	exon	1625122	1626320	+
Chr3	CM063348.1	S7c3	Serpin43	g14695.t1	exon	223526040	223527167	+
Chr4	CM063349.1	S8c4	Serpin21	g22717.t1	exon	5169746	5170948	+
Chr4	CM063349.1	S9c4	Serpin12	g22717.t2	exon	5175259	5176458	+
Chr5	CM063350.1	S10c5		g30598.t1	exon	72597760	72596483	-
Chr5	CM063350.1	S11c5	Serpin16	g32844.t1	exon	160463771	160464964	+
Chr5	CM063350.1	S12c5	Serpin20	g34013.t1	exon	201442281	201441082	-
Chr5	CM063350.1	S13c5	Serpin19	g34014.t1	exon	201460436	201459264	-
Chr5	CM063350.1	S12c5	Serpin20	g34013.t2	exon	201471315	201470116	-
Chr5	CM063350.1	S13c5	Serpin19	g34019.t1	exon	201563049	201564221	+
Chr10	CM063355.1	S14c10		g342.t1	exon	4437939	4439116	+
Chr10	CM063355.1	S14c10		g343.t1	exon	4452955	4454132	+
Chr10	CM063355.1	S15c10		g408.t1	exon	5044988	5043792	-
Chr10	CM063355.1	S16c10	Serpin38	g585.t1	exon	7612188	7610992	-
Chr10	CM063355.1	S17c10		g722.t1	exon	9102376	9101168	-
Chr10	CM063355.1	S18c10		g729.t1	exon	9148941	9147733	-
Chr10	CM063355.1	S19c10		g736.t1	exon	9208666	9209874	+
Chr10	CM063355.1	S20c10		g1136.t1	exon	15486598	15485390	-
Chr10	CM063355.1	S21c10		g1137.t1	exon	15525896	15524688	-
Chr10	CM063355.1	S22c10		g50612.t1	exon	15574427	15575634	+
Chr10	CM063355.1	S23c10		g1144.t1	exon	15595690	15596898	+
Chr10	CM063355.1	S24c10		g1664.t2	exon	22866826	22868034	+
Chr10	CM063355.1	S25c10	Serpin15	g1669.t1	exon	22955032	22953824	-
Chr10	CM063355.1	S26c10		g1716.t1	exon	23721413	23722621	+
Chr10	CM063355.1	S27c10	Serpin27	g1726.t2	exon	23915550	23916749	+
Chr10	CM063355.1	S28c10		g3088.t1	exon	41700106	41698907	-
Chr10	CM063355.1	S29c10	Serpin29	g3305.t2	exon	43838050	43839312	+
Chr10	CM063355.1	S30c10		g3308.t1	exon	43891307	43892515	+
Chr10	CM063355.1	S31c10	Serpin41	g3314.t2	exon	43979772	43980980	+
Chr10	CM063355.1	S32c10		g3318.t1	exon	44116307	44117503	+
Chr10	CM063355.1	S33c10		g3321.t1	exon	44160183	44161379	+
Chr10	CM063355.1	S34c10		g3396.t1	exon	46067346	46066144	-
Chr10	CM063355.1	S35c10		g3397.t1	exon	46090792	46091991	+
Chr10	CM063355.1	S36c10	Serpin24	g3610.t1	exon	49072591	49071464	-
Chr10	CM063355.1	S37c10		g3676.t1	exon	50195150	50193957	-
Chr10	CM063355.1	S38c10	Serpin13	g3680.t1	exon	50308397	50307207	-
Chr10	CM063355.1	S39c10	Serpin14	g3676.t3	exon	50335568	50334375	-
Chr10	CM063355.1	S40c10	Serpin36	g3685.t1	exon	50377796	50378668	+
					intron	50378669	50379386	+
					exon	50379387	50379701	+
Chr10	CM063355.1	S41c10	Serpin39	g3686.t1	exon	50390952	50391818	+
					intron	50391819	50394631	+
					exon	50394632	50394943	+
Chr10	CM063355.1	S42c10		g3687.t1	exon	50412425	50413297	+
					intron	50413298	50416590	+
					exon	50416591	50416896	+
Chr10	CM063355.1	S43c10	Serpin40	g3689.t1	exon	50426012	50426875	+
					intron	50426876	50427552	+
					exon	50427554	50427868	+
Chr10	CM063355.1	S44c10	Serpin34	g3691.t1	exon	50444902	50445774	+
					intron	50445775	50446885	+
					exon	50446886	50447191	+
Chr10	CM063355.1	S45c10	Serpin3	g51539.t2	exon	50490735	50491601	+
					intron	50491602	50494120	+
					exon	50494121	50494438	+
Chr10	CM063355.1	S46c10	Serpin1	g3697.t1	exon	50500768	50501634	+
					intron	50501635	50503091	+
					exon	50503092	50503406	+
Chr10	CM063355.1	S47c10	Serpin2	g3698.t1	exon	50519294	50520160	+
					intron	50520161	50520845	+
					exon	50520846	50521160	+
Chr10	CM063355.1	S48c10	Serpin3	g3698.t2	exon	50527545	50528414	+
					intron	50528415	50536027	+
					exon	50536028	50536345	+
Chr10	CM063355.1	S49c10	Serpin4	g3699.t1	exon	50566687	50567553	+
					intron	50567554	50569083	+
					exon	50569084	50569398	+
Chr10	CM063355.1	S50c10	Serpin5	g3700.t1	exon	50584595	50585461	+
					intron	50585462	50587404	+
					exon	50587405	50587716	+
Chr10	CM063355.1	S51c10	Serpin6	g3701.t1	exon	50599496	50600362	+
					intron	50600363	50603462	+
					exon	50603463	50603774	+
Chr10	CM063355.1	S52c10	Serpin7	g3702.t1	exon	50610818	50611684	+
					intron	50611685	50612737	+
					exon	50612738	50613052	+
Chr10	CM063355.1	S53c10	Serpin8	g3703.t1	exon	50623141	50624007	+
					intron	50624008	50628359	+
					exon	50628360	50628677	+
Chr10	CM063355.1	S54c10	Serpin9	g3706.t1	exon	50657593	50658471	+
					intron	50658472	50659848	+
					exon	50659849	50660160	+
Chr10	CM063355.1	S55c10	Serpin10	g51546.t1	exon	50675383	50676582	+
Chr10	CM063355.1	S56c10		g3708.t1	exon	50704979	50706181	+
Chr10	CM063355.1	S57c10	Serpin11	g3709.t1	exon	50714286	50715476	+
Chr10	CM063355.1	S58c10		g3713.t1	exon	50760803	50759925	-
					intron	50759926	50758576	-
					exon	50758575	50758264	-
Chr10	CM063355.1	S59c10		g52506.t2	exon	89109325	89110524	+
Chr10	CM063355.1	S60c10		g52507.t1	exon	89150779	89151978	+
Chr10	CM063355.1	S61c10	Serpin17	g6964.t2	exon	110324331	110324188	-
					intron	110324189	110321891	-
					exon	110321892	110320669	-
Chr10	CM063355.1	S62c10	Serpin32	g7123.t1	exon	113482730	113481864	-
					intron	113481863	113477346	-
					exon	113477345	113477040	-
Chr11	CM063356.1	S63c11	Serpin31	g165.t1	exon	2388179	2389312	+
Chr11	CM063356.1	S64c11		g301.t1	exon	4825708	4826877	+
Chr11	CM063356.1	S65c11		g303.t1	exon	4860246	4860109	-
					intron	4860108	4859615	-
					exon	4859614	4858583	-
Chr11	CM063356.1	S66c11	Serpin30	g663.t1	exon	12688050	12689219	+
Chr11	CM063356.1	S67c11	Serpin28	g1688.t1	exon	29908932	29907805	-
Chr11	CM063356.1	S68c11		g4528.t1	exon	81695217	81696335	+
Chr13	CM063358.1	S69c13		g215.t1	exon	3128182	3129384	+
J234	JAMZAT010000234.1	S70j234		g1431.t1	exon	55954	54758	-
