# Supplementary material for: Chromosome-Scale Atlas of Ixodes scapularis Serine Protease Inhibitors
Source: Genes (Basel). 2026 Mar 24;17(4):361. doi: 10.3390/genes17040361 (PMC13116602; doi:10.3390/genes17040361)
Supplement: Supplementary file 1 [file genes-17-00361-s001.zip › Supplementary Table S3.xlsx]

## Sheet: Supplementary Table S3
Supplementary Table S3: Pairwise similarity and paralog classifications
#Seq1	Seq2	Description	global_identity(%)	global_alignlen	local_identity(%)	local_alignlen	local_q_start	local_q_end
S5c2	S5c2	Exact copies	100	397	100	397	0	397
S12c5	S12c5	Exact copies	100	399	100	399	0	399
S13c5	S13c5	Exact copies	100	390	100	390	0	390
S14c10	S14c10	Exact copies	100	393	100	393	0	393
S55c10	S56c10	Recent paralogs	99.75	400	100	399	0	400
S5c2	S15c10	Recent paralogs	99.7487	398	100	397	1	398
S5c2	S15c10	Recent paralogs	99.7487	398	100	397	1	398
S21c10	S23c10	Recent paralogs	99.5037	403	99.7512	402	0	402
S22c10	S23c10	Recent paralogs	99.5037	403	99.7512	402	0	402
S59ac10	S60bc10	Recent paralogs	99.5	400	99.7494	399	0	399
S18ac10	S26c10	Recent paralogs	99.0099	404	99.5025	402	0	402
S21c10	S22c10	Recent paralogs	99.0099	404	99.5025	402	0	402
S15c10	S70j234	Recent paralogs	99	400	99.4975	398	0	398
S5c2	S70j234	Recent paralogs	98.75	400	99.4962	397	1	398
S5c2	S70j234	Recent paralogs	98.75	400	99.4962	397	1	398
S18ac10	S19c10	Diverged paralogs	96.577	409	98.2587	402	0	402
S54c10	S58c10	Diverged paralogs	96.0396	404	97.7273	396	0	396
S19c10	S26c10	Diverged paralogs	95.6204	411	97.7612	402	0	402
S64c11	S65c11	Diverged paralogs	94.5	400	97.1722	389	0	389
S20c10	S25c10	Diverged paralogs	94.2029	414	97.0149	402	0	402
S37c10	S39c10	Diverged paralogs	94.132	409	96.9773	397	0	397
S1c1	S30c10	Diverged paralogs	93.9614	414	97.0075	401	1	402
S17c10	S18ac10	Diverged paralogs	93.2692	416	96.5174	402	0	402
S17c10	S19c10	Diverged paralogs	92.8058	417	96.2687	402	0	402
S17c10	S26c10	Diverged paralogs	92.3445	418	96.0199	402	0	402
S32c10	S33c10	Diverged paralogs	92.2705	414	95.9799	398	0	397
S34c10	S35c10	Diverged paralogs	91.3669	417	95.4887	399	0	399
S5c2	S16c10	Diverged paralogs	90.4077	417	94.9622	397	0	397
S5c2	S16c10	Diverged paralogs	90.4077	417	94.9622	397	0	397
S15c10	S16c10	Diverged paralogs	90.1914	418	94.9622	397	1	398
S16c10	S70j234	Diverged paralogs	89.2857	420	94.4584	397	1	398
S4c1	S44c10	Diverged paralogs	89.0777	412	94.0568	387	0	392
S8c4	S9c4	Diverged paralogs	88.4434	424	93.7343	399	0	400
S42c10	S44c10	Diverged paralogs	88.0096	417	93.6224	392	0	392
S10c5	S29c10	Diverged paralogs	86.5342	453	93.3333	420	0	420
S21c10	S24c10	Diverged paralogs	86.1111	432	92.0398	402	0	402
S23c10	S24c10	Diverged paralogs	85.6813	433	91.791	402	0	402
S64c11	S66c11	Diverged paralogs	85.6802	419	91.5167	389	0	389
S22c10	S24c10	Diverged paralogs	85.2535	434	91.5423	402	0	402
S4c1	S42c10	Diverged paralogs	84.5972	422	91.2145	387	0	392
S65c11	S66c11	Diverged paralogs	84.3602	422	90.7455	389	0	389
S14c10	S16c10	Diverged paralogs	83.7209	430	91.3486	393	4	397
S14c10	S16c10	Diverged paralogs	83.7209	430	91.3486	393	4	397
S35c10	S60bc10	Diverged paralogs	83.0275	436	90.2256	399	0	399
S60bc10	S69c13	Diverged paralogs	82.8375	437	90.2256	399	1	400
S35c10	S59ac10	Diverged paralogs	82.6087	437	89.9749	399	0	399
S5c2	S14c10	Diverged paralogs	82.448	433	90.8397	393	5	397
S5c2	S14c10	Diverged paralogs	82.448	433	90.8397	393	5	397
S5c2	S14c10	Diverged paralogs	82.448	433	90.8397	393	5	397
S5c2	S14c10	Diverged paralogs	82.448	433	90.8397	393	5	397
S35c10	S69c13	Diverged paralogs	82.4201	438	90.4762	399	1	400
S59ac10	S69c13	Diverged paralogs	82.4201	438	89.9749	399	1	400
S14c10	S15c10	Diverged paralogs	82.2581	434	90.8397	393	6	398
S14c10	S15c10	Diverged paralogs	82.2581	434	90.8397	393	6	398
S34c10	S69c13	Diverged paralogs	82.0046	439	90.2256	399	1	400
S14c10	S70j234	Diverged paralogs	81.422	436	90.3308	393	6	398
S14c10	S70j234	Diverged paralogs	81.422	436	90.3308	393	6	398
S45c10	S48c10	Diverged paralogs	81.3793	435	89.3401	394	0	395
S34c10	S60bc10	Diverged paralogs	80.9524	441	88.9724	399	0	399
S34c10	S59ac10	Diverged paralogs	80.543	442	88.7218	399	0	399
S28c10	S69c13	Diverged paralogs	80.3612	443	88.7218	399	1	400
S27c10	S35c10	Diverged paralogs	78.5235	447	87.4687	399	0	399
S27c10	S34c10	Diverged paralogs	77.7283	449	86.9674	399	0	399
S28c10	S35c10	Diverged paralogs	76.9401	451	86.7168	399	0	399
S28c10	S34c10	Diverged paralogs	76.5487	452	86.7168	399	0	399
S47c10	S49c10	Diverged paralogs	76.2332	446	85.2417	393	0	393
S27c10	S28c10	Diverged paralogs	76.1589	453	85.7143	399	0	399
S27c10	S69c13	Diverged paralogs	75.9912	454	85.9649	399	1	400
S28c10	S59ac10	Diverged paralogs	75.3846	455	85.213	399	0	399
S28c10	S60bc10	Diverged paralogs	75.3846	455	85.213	399	0	399
S27c10	S31c10	Diverged paralogs	74.1304	460	84.1709	398	0	397
S27c10	S33c10	Diverged paralogs	74.0175	458	84.9246	398	0	399
S10c5	S31c10	Diverged paralogs	73.3753	477	86.5672	402	1	402
S27c10	S59ac10	Diverged paralogs	72.3542	463	82.9574	399	0	399
S27c10	S60bc10	Diverged paralogs	72.3542	463	82.9574	399	0	399
S18ac10	S24c10	Diverged paralogs	71.7949	468	80.8458	402	0	402
S31c10	S33c10	Diverged paralogs	71.6738	466	83.1658	398	0	396
S2c1	S28c10	Diverged paralogs	71.5232	453	85.1852	378	21	396
S24c10	S25c10	Diverged paralogs	71.4286	469	81.3433	402	0	402
S24c10	S26c10	Diverged paralogs	71.4286	469	80.597	402	0	402
S33c10	S35c10	Diverged paralogs	71.3978	465	83.1658	398	0	396
S2c1	S27c10	Diverged paralogs	71.1454	454	84.6561	378	21	399
S2c1	S35c10	Diverged paralogs	71.1454	454	85.4497	378	21	396
S17c10	S24c10	Diverged paralogs	71.0638	470	80.8458	402	0	402
S27c10	S32c10	Diverged paralogs	71.03	466	82.6633	398	0	396
S33c10	S68c11	Diverged paralogs	70.7317	451	85.4839	372	26	398
S18ac10	S25c10	Diverged paralogs	70.7006	471	80.8458	402	0	402
S19c10	S24c10	Diverged paralogs	70.7006	471	81.9549	399	0	405
S2c1	S69c13	Diverged paralogs	70.614	456	84.9206	378	22	397
S20c10	S24c10	Diverged paralogs	70.339	472	80.597	402	0	402
S25c10	S26c10	Diverged paralogs	70.339	472	80.597	402	0	402
S31c10	S32c10	Diverged paralogs	70.2128	470	82.1608	398	0	396
S19c10	S25c10	Unrelated	69.9789	473	80.597	402	0	402
S21c10	S25c10	Unrelated	69.9789	473	79.8507	402	0	402
S22c10	S25c10	Unrelated	69.9789	473	80.0995	402	0	402
S23c10	S25c10	Unrelated	69.9789	473	80.0995	402	0	402
S33c10	S34c10	Unrelated	69.936	469	82.1608	398	0	396
S33c10	S69c13	Unrelated	69.7872	470	82.1608	398	1	397
S2c1	S34c10	Unrelated	69.6507	458	84.3915	378	21	396
S18ac10	S21c10	Unrelated	69.6203	474	79.3532	402	0	402
S18ac10	S23c10	Unrelated	69.6203	474	79.602	402	0	402
S18ac10	S20c10	Unrelated	69.2632	475	79.8507	402	0	402
S18ac10	S22c10	Unrelated	69.2632	475	79.3532	402	0	402
S21c10	S26c10	Unrelated	69.2632	475	79.1045	402	0	402
S23c10	S26c10	Unrelated	69.2632	475	79.3532	402	0	402
S28c10	S33c10	Unrelated	69.2144	471	81.6583	398	0	396
S27c10	S68c11	Unrelated	69.0789	456	83.871	372	26	399
S6c3	S27c10	Unrelated	69.0678	472	81.4536	399	0	399
S28c10	S31c10	Unrelated	68.9873	474	80.6533	398	0	397
S2c1	S59ac10	Unrelated	68.913	460	83.3333	378	21	395
S2c1	S60bc10	Unrelated	68.913	460	83.3333	378	21	395
S17c10	S21c10	Unrelated	68.9076	476	78.8557	402	0	402
S17c10	S23c10	Unrelated	68.9076	476	79.1045	402	0	402
S17c10	S25c10	Unrelated	68.9076	476	79.8507	402	0	402
S20c10	S21c10	Unrelated	68.9076	476	79.1045	402	0	402
S20c10	S22c10	Unrelated	68.9076	476	79.3532	402	0	402
S20c10	S23c10	Unrelated	68.9076	476	79.3532	402	0	402
S20c10	S26c10	Unrelated	68.9076	476	79.602	402	0	402
S22c10	S26c10	Unrelated	68.9076	476	79.1045	402	0	402
S2c1	S33c10	Unrelated	68.6957	460	83.5544	377	21	399
S31c10	S35c10	Unrelated	68.6316	475	81.407	398	0	399
S17c10	S22c10	Unrelated	68.5535	477	78.8557	402	0	402
S19c10	S20c10	Unrelated	68.5535	477	79.602	402	0	402
S19c10	S21c10	Unrelated	68.5535	477	78.607	402	0	402
S19c10	S23c10	Unrelated	68.5535	477	78.8557	402	0	402
S31c10	S69c13	Unrelated	68.4874	476	80.402	398	1	398
S31c10	S34c10	Unrelated	68.2773	476	81.1558	398	0	399
S19c10	S22c10	Unrelated	68.2008	478	78.607	402	0	402
S32c10	S68c11	Unrelated	68.1223	458	83.6022	372	26	395
S17c10	S20c10	Unrelated	67.8497	479	78.8557	402	0	402
S32c10	S35c10	Unrelated	67.7895	475	80.6533	398	0	396
S29c10	S31c10	Unrelated	67.7551	490	82.3383	402	1	402
S32c10	S69c13	Unrelated	67.6471	476	80.6533	398	1	397
S36c10	S68c11	Unrelated	67.4888	446	80.1075	372	0	374
S10c5	S27c10	Unrelated	67.4797	492	81.203	399	1	398
S28c10	S32c10	Unrelated	67.437	476	80.402	398	0	396
S33c10	S59ac10	Unrelated	66.7364	478	79.8995	398	0	395
S33c10	S60bc10	Unrelated	66.7364	478	79.8995	398	0	395
S2c1	S31c10	Unrelated	66.6667	468	81.9629	377	21	397
S31c10	S59ac10	Unrelated	66.5281	481	80.1508	398	0	399
S31c10	S60bc10	Unrelated	66.5281	481	80.1508	398	0	399
S32c10	S34c10	Unrelated	66.3883	479	79.6482	398	0	396
S2c1	S68c11	Unrelated	66.2971	451	79.3011	372	5	378
S2c1	S32c10	Unrelated	66.167	467	81.6976	377	21	396
S27c10	S36c10	Unrelated	66.0944	466	82.3056	373	26	400
S10c5	S33c10	Unrelated	65.9274	496	81.1558	398	1	398
S10c5	S32c10	Unrelated	65.261	498	80.402	398	1	398
S6c3	S33c10	Unrelated	65.0104	483	78.1407	398	0	399
S1c1	S27c10	Unrelated	64.8148	486	76.6917	399	1	396
S2c1	S36c10	Unrelated	64.7702	457	77.748	373	5	374
S2c1	S30c10	Unrelated	64.6934	473	78.5714	378	22	395
S10c5	S69c13	Unrelated	64.6707	501	79.75	400	0	403
S29c10	S33c10	Unrelated	64.5875	497	79.8995	398	1	398
S33c10	S36c10	Unrelated	64.4681	470	80.1075	372	26	395
S27c10	S29c10	Unrelated	64.4578	498	78.6967	399	1	398
S27c10	S30c10	Unrelated	64.271	487	76.1905	399	0	395
S31c10	S68c11	Unrelated	63.9831	472	79.8387	372	26	396
S10c5	S35c10	Unrelated	63.8171	503	79.198	399	1	398
S1c1	S69c13	Unrelated	63.6735	490	76.5	400	0	401
S2c1	S10c5	Unrelated	63.5438	491	80.6878	378	23	398
S1c1	S2c1	Unrelated	63.522	477	77.7778	378	23	396
S10c5	S34c10	Unrelated	63.4921	504	78.9474	399	1	398
S51c10	S53c10	Unrelated	63.4096	481	76.4706	391	0	395
S34c10	S68c11	Unrelated	63.3475	472	79.0323	372	27	399
S35c10	S68c11	Unrelated	63.3475	472	78.7634	372	27	399
S32c10	S59ac10	Unrelated	63.3197	488	77.3869	398	0	395
S32c10	S60bc10	Unrelated	63.3197	488	77.3869	398	0	395
S29c10	S32c10	Unrelated	63.2735	501	78.8945	398	1	398
S10c5	S28c10	Unrelated	63.1683	505	78.4461	399	1	403
S10c5	S59ac10	Unrelated	63.1683	505	77.9449	399	1	398
S10c5	S60bc10	Unrelated	63.1683	505	77.9449	399	1	398
S30c10	S69c13	Unrelated	63.1365	491	76.1905	399	1	401
S1c1	S28c10	Unrelated	62.8049	492	75.8794	398	1	402
S1c1	S31c10	Unrelated	62.753	494	76.25	400	1	402
S32c10	S36c10	Unrelated	62.7368	475	79.0323	372	26	395
S6c3	S32c10	Unrelated	62.6531	490	76.3819	398	0	396
S31c10	S36c10	Unrelated	62.5523	478	78.877	374	26	400
S16c10	S27c10	Unrelated	62.449	490	75.1899	395	0	397
S30c10	S33c10	Unrelated	62.3984	492	76.3819	398	0	395
S29c10	S69c13	Unrelated	62.3762	505	77.5	400	0	403
S6c3	S68c11	Unrelated	62.3158	475	78.4946	372	26	399
S28c10	S30c10	Unrelated	62.2718	493	74.4361	399	0	400
S30c10	S35c10	Unrelated	62.2718	493	74.9373	399	0	395
S5c2	S33c10	Unrelated	62.2449	490	74.1117	394	0	397
S5c2	S33c10	Unrelated	62.2449	490	74.1117	394	0	397
S16c10	S33c10	Unrelated	62.2449	490	74.1117	394	0	397
S68c11	S69c13	Unrelated	62.1849	476	78.7634	372	28	400
S28c10	S29c10	Unrelated	62.1782	505	77.4436	399	1	403
S1c1	S35c10	Unrelated	62.1457	494	74.9373	399	1	396
S6c3	S31c10	Unrelated	62.1457	494	75.6281	398	0	397
S15c10	S33c10	Unrelated	62.1181	491	74.1117	394	1	398
S33c10	S70j234	Unrelated	62.1181	491	74.1117	394	1	398
S6c3	S69c13	Unrelated	62.069	493	75.6892	399	1	400
S1c1	S33c10	Unrelated	61.9433	494	76.1307	398	1	396
S30c10	S34c10	Unrelated	61.9433	494	74.6867	399	0	395
S2c1	S29c10	Unrelated	61.8661	493	78.836	378	23	398
S6c3	S35c10	Unrelated	61.8661	493	75.6892	399	0	399
S51c10	S52c10	Unrelated	61.8557	485	74.4898	392	0	393
S1c1	S34c10	Unrelated	61.8182	495	74.6867	399	1	396
S5c2	S27c10	Unrelated	61.7886	492	74.6835	395	0	397
S5c2	S27c10	Unrelated	61.7886	492	74.6835	395	0	397
S15c10	S27c10	Unrelated	61.6633	493	74.6835	395	1	398
S27c10	S70j234	Unrelated	61.6633	493	75.6345	394	1	399
S10c5	S36c10	Unrelated	61.6162	495	78.9333	375	27	404
S30c10	S31c10	Unrelated	61.5694	497	75.5	400	0	401
S6c3	S28c10	Unrelated	61.5385	494	74.6867	399	0	399
S29c10	S35c10	Unrelated	61.5385	507	76.6917	399	1	398
S36c10	S69c13	Unrelated	61.4583	480	78.0161	373	28	401
S28c10	S68c11	Unrelated	61.2971	478	77.1505	372	26	399
S36c10	S59ac10	Unrelated	61.25	480	76.9437	373	26	395
S36c10	S60bc10	Unrelated	61.25	480	76.9437	373	26	395
S6c3	S34c10	Unrelated	61.2121	495	75.188	399	0	399
S52c10	S53c10	Unrelated	60.9407	489	74.8092	393	0	394
S34c10	S36c10	Unrelated	60.9148	481	77.4799	373	27	395
S35c10	S36c10	Unrelated	60.9148	481	77.4799	373	27	395
S1c1	S59ac10	Unrelated	60.8434	498	74.1855	399	1	396
S1c1	S60bc10	Unrelated	60.8434	498	74.1855	399	1	396
S30c10	S32c10	Unrelated	60.7646	497	75.1256	398	0	395
S30c10	S59ac10	Unrelated	60.6426	498	74.1855	399	0	395
S30c10	S60bc10	Unrelated	60.6426	498	74.1855	399	0	395
S5c2	S32c10	Unrelated	60.6061	495	72.8426	394	0	397
S5c2	S32c10	Unrelated	60.6061	495	72.8426	394	0	397
S29c10	S34c10	Unrelated	60.5882	510	76.1905	399	1	398
S15c10	S32c10	Unrelated	60.4839	496	72.8426	394	1	398
S32c10	S70j234	Unrelated	60.4839	496	72.8426	394	1	398
S1c1	S32c10	Unrelated	60.3206	499	74.8744	398	1	396
S59ac10	S68c11	Unrelated	60.2911	481	76.6129	372	26	399
S60bc10	S68c11	Unrelated	60.2911	481	76.6129	372	26	399
S28c10	S36c10	Unrelated	60.2484	483	76.6756	373	26	400
S10c5	S68c11	Unrelated	60.0402	498	77.6882	372	27	398
S30c10	S36c10	Unrelated	60	485	74.4	375	26	401
S16c10	S32c10	Unrelated	59.9598	497	72.5888	394	0	397
S29c10	S36c10	Unrelated	59.6386	498	77.0667	375	27	404
S6c3	S36c10	Unrelated	59.5876	485	76.6756	373	26	400
S2c1	S6c3	Unrelated	59.5483	487	74.8677	378	21	399
S16c10	S31c10	Unrelated	59.481	501	73.0964	394	0	399
S6c3	S10c5	Unrelated	59.381	517	74.1855	399	1	398
S29c10	S59ac10	Unrelated	59.3385	514	74.6867	399	1	398
S29c10	S60bc10	Unrelated	59.3385	514	74.6867	399	1	398
S1c1	S36c10	Unrelated	59.2213	488	74.1333	375	27	402
S5c2	S31c10	Unrelated	59.1633	502	72.335	394	9	399
S5c2	S31c10	Unrelated	59.1633	502	72.335	394	9	399
S14c10	S33c10	Unrelated	59.1549	497	73.0769	390	4	397
S14c10	S33c10	Unrelated	59.1549	497	73.0769	390	4	397
S15c10	S31c10	Unrelated	59.0457	503	72.335	394	10	400
S31c10	S70j234	Unrelated	59.0457	503	72.335	394	10	400
S1c1	S10c5	Unrelated	59.0385	520	74.3781	402	0	404
S6c3	S60bc10	Unrelated	58.9641	502	72.4311	399	0	399
S16c10	S28c10	Unrelated	58.8822	501	70.6329	395	0	397
S5c2	S36c10	Unrelated	58.8477	486	74.7967	369	26	397
S5c2	S36c10	Unrelated	58.8477	486	74.7967	369	26	397
S15c10	S36c10	Unrelated	58.7269	487	74.7967	369	27	398
S36c10	S70j234	Unrelated	58.7269	487	74.7967	369	27	398
S6c3	S59ac10	Unrelated	58.6481	503	72.1805	399	0	399
S14c10	S27c10	Unrelated	58.4	500	71.867	391	4	397
S14c10	S27c10	Unrelated	58.4	500	71.867	391	4	397
S1c1	S29c10	Unrelated	58.3815	519	73.6318	402	0	404
S10c5	S30c10	Unrelated	58.2375	522	74.0648	401	1	404
S29c10	S68c11	Unrelated	58.0838	501	75.2688	372	27	398
S15c10	S69c13	Unrelated	58.0198	505	69.9495	396	0	398
S69c13	S70j234	Unrelated	58.0198	505	69.9495	396	0	398
S5c2	S28c10	Unrelated	57.9365	504	69.8734	395	0	397
S5c2	S28c10	Unrelated	57.9365	504	69.8734	395	0	397
S16c10	S36c10	Unrelated	57.8732	489	74.5257	369	26	397
S5c2	S69c13	Unrelated	57.8218	505	69.8734	395	1	398
S5c2	S69c13	Unrelated	57.8218	505	69.8734	395	1	398
S15c10	S28c10	Unrelated	57.8218	505	69.8734	395	1	398
S16c10	S69c13	Unrelated	57.8218	505	70.6329	395	1	398
S28c10	S70j234	Unrelated	57.8218	505	70.8122	394	1	399
S30c10	S68c11	Unrelated	57.7551	490	73.9247	372	26	392
S16c10	S35c10	Unrelated	57.6238	505	70.3797	395	0	397
S2c1	S5c2	Unrelated	57.5203	492	73.1903	373	21	398
S2c1	S5c2	Unrelated	57.5203	492	73.1903	373	21	398
S2c1	S15c10	Unrelated	57.4037	493	73.1903	373	22	399
S2c1	S70j234	Unrelated	57.4037	493	73.1903	373	22	399
S16c10	S34c10	Unrelated	57.3123	506	69.8734	395	0	397
S29c10	S30c10	Unrelated	57.2797	522	73.0673	401	1	404
S14c10	S32c10	Unrelated	57.2565	503	71.7949	390	4	397
S14c10	S32c10	Unrelated	57.2565	503	71.7949	390	4	397
S6c3	S29c10	Unrelated	57.1977	521	72.4311	399	1	398
S5c2	S35c10	Unrelated	57.002	507	69.3671	395	0	397
S5c2	S35c10	Unrelated	57.002	507	69.3671	395	0	397
S6c3	S16c10	Unrelated	57.002	507	70.5584	394	0	398
S1c1	S68c11	Unrelated	56.998	493	73.3871	372	27	393
S15c10	S35c10	Unrelated	56.8898	508	69.3671	395	1	398
S35c10	S70j234	Unrelated	56.8898	508	70.3046	394	1	399
S2c1	S16c10	Unrelated	56.8826	494	72.9223	373	21	398
S5c2	S34c10	Unrelated	56.6929	508	69.1139	395	0	397
S5c2	S34c10	Unrelated	56.6929	508	69.1139	395	0	397
S15c10	S34c10	Unrelated	56.5815	509	69.1139	395	1	398
S34c10	S70j234	Unrelated	56.5815	509	69.1139	395	1	398
S10c5	S16c10	Unrelated	56.5714	525	71.6456	395	1	400
S10c5	S15c10	Unrelated	56.4639	526	70.9596	396	0	400
S5c2	S6c3	Unrelated	56.3851	509	69.3671	395	0	397
S5c2	S6c3	Unrelated	56.3851	509	69.3671	395	0	397
S6c3	S15c10	Unrelated	56.2745	510	70.3046	394	1	399
S6c3	S70j234	Unrelated	56.2745	510	70.3046	394	1	399
S5c2	S10c5	Unrelated	56.2738	526	70.8861	395	1	400
S5c2	S10c5	Unrelated	56.2738	526	70.8861	395	1	400
S1c1	S15c10	Unrelated	56.25	512	68.6869	396	0	395
S1c1	S70j234	Unrelated	56.25	512	68.6869	396	0	395
S10c5	S70j234	Unrelated	56.167	527	70.9596	396	0	400
S5c2	S30c10	Unrelated	56.1644	511	68.1013	395	0	394
S5c2	S30c10	Unrelated	56.1644	511	68.1013	395	0	394
S16c10	S30c10	Unrelated	56.1644	511	68.1013	395	0	394
S1c1	S5c2	Unrelated	56.0547	512	68.6076	395	1	395
S1c1	S5c2	Unrelated	56.0547	512	68.6076	395	1	395
S1c1	S16c10	Unrelated	56.0547	512	69.2893	394	1	396
S15c10	S30c10	Unrelated	56.0547	512	68.1013	395	1	395
S30c10	S70j234	Unrelated	56.0547	512	68.1013	395	1	395
S14c10	S31c10	Unrelated	55.8824	510	70.5128	390	9	399
S14c10	S31c10	Unrelated	55.8824	510	70.5128	390	9	399
S16c10	S59ac10	Unrelated	55.773	511	68.8608	395	0	397
S16c10	S60bc10	Unrelated	55.773	511	68.8608	395	0	397
S5c2	S68c11	Unrelated	55.668	494	73.0978	368	26	397
S5c2	S68c11	Unrelated	55.668	494	73.0978	368	26	397
S15c10	S68c11	Unrelated	55.5556	495	73.0978	368	27	398
S68c11	S70j234	Unrelated	55.5556	495	73.0978	368	27	398
S1c1	S6c3	Unrelated	55.534	515	69.6742	399	1	396
S5c2	S59ac10	Unrelated	55.4688	512	68.3544	395	0	397
S5c2	S60bc10	Unrelated	55.4688	512	68.3544	395	0	397
S5c2	S59ac10	Unrelated	55.4688	512	68.3544	395	0	397
S5c2	S60bc10	Unrelated	55.4688	512	68.3544	395	0	397
S14c10	S36c10	Unrelated	55.4656	494	71.2737	369	22	393
S14c10	S36c10	Unrelated	55.4656	494	71.2737	369	22	393
S15c10	S59ac10	Unrelated	55.3606	513	68.3544	395	1	398
S15c10	S60bc10	Unrelated	55.3606	513	68.3544	395	1	398
S59ac10	S70j234	Unrelated	55.3606	513	68.3544	395	1	398
S60bc10	S70j234	Unrelated	55.3606	513	68.3544	395	1	398
S16c10	S29c10	Unrelated	55.3232	526	70.1266	395	1	400
S16c10	S68c11	Unrelated	55.0403	496	72.5543	368	26	397
S6c3	S30c10	Unrelated	54.7389	517	68.9223	399	0	395
S15c10	S29c10	Unrelated	54.6314	529	69.1919	396	0	400
S5c2	S29c10	Unrelated	54.4423	529	69.1139	395	1	400
S5c2	S29c10	Unrelated	54.4423	529	69.1139	395	1	400
S14c10	S28c10	Unrelated	54.386	513	67.7749	391	4	397
S14c10	S28c10	Unrelated	54.386	513	67.7749	391	4	397
S29c10	S70j234	Unrelated	54.3396	530	69.1919	396	0	400
S14c10	S35c10	Unrelated	54.0856	514	67.7749	391	4	397
S14c10	S35c10	Unrelated	54.0856	514	67.7749	391	4	397
S14c10	S69c13	Unrelated	53.6822	516	67.5192	391	5	398
S14c10	S69c13	Unrelated	53.6822	516	67.5192	391	5	398
S14c10	S68c11	Unrelated	53.6145	498	70.3804	368	22	393
S14c10	S68c11	Unrelated	53.6145	498	70.3804	368	22	393
S2c1	S14c10	Unrelated	53.5857	502	69.9732	373	17	394
S2c1	S14c10	Unrelated	53.5857	502	69.9732	373	17	394
S14c10	S34c10	Unrelated	53.4884	516	66.7519	391	4	397
S14c10	S34c10	Unrelated	53.4884	516	66.7519	391	4	397
S6c3	S14c10	Unrelated	52.8958	518	67.6923	390	4	398
S6c3	S14c10	Unrelated	52.8958	518	67.6923	390	4	398
S1c1	S14c10	Unrelated	52.2989	522	67.6923	390	5	396
S1c1	S14c10	Unrelated	52.2989	522	67.6923	390	5	396
S10c5	S14c10	Unrelated	52.0446	538	68.798	391	5	400
S10c5	S14c10	Unrelated	52.0446	538	68.798	391	5	400
S14c10	S30c10	Unrelated	51.8164	523	65.9847	391	4	394
S14c10	S30c10	Unrelated	51.8164	523	65.9847	391	4	394
S14c10	S59ac10	Unrelated	51.145	524	65.7289	391	4	397
S14c10	S60bc10	Unrelated	51.145	524	65.7289	391	4	397
S14c10	S59ac10	Unrelated	51.145	524	65.7289	391	4	397
S14c10	S60bc10	Unrelated	51.145	524	65.7289	391	4	397
S14c10	S29c10	Unrelated	51.1152	538	67.5192	391	5	400
S14c10	S29c10	Unrelated	51.1152	538	67.5192	391	5	400
S63c11	S67c11	Unrelated	50.4	500	63.2708	373	9	376
S41c10	S53c10	Unrelated	48.3019	530	60.9694	392	0	394
S41c10	S44c10	Unrelated	47.9245	530	62.5641	390	5	394
S49c10	S51c10	Unrelated	47.2795	533	58.1633	392	36	393
S41c10	S51c10	Unrelated	47.0919	533	60.3581	391	0	393
S4c1	S41c10	Unrelated	46.9811	530	61.5584	385	5	394
S41c10	S42c10	Unrelated	46.8165	534	62.0513	390	5	394
S41c10	S46c10	Unrelated	46.4552	536	59.949	392	6	393
S66c11	S67c11	Unrelated	46.4491	521	58.1769	373	43	389
S46c10	S54c10	Unrelated	46.3822	539	57.9082	392	14	395
S47c10	S51c10	Unrelated	46.1825	537	56.1224	392	36	393
S49c10	S50c10	Unrelated	45.9108	538	58.5678	391	23	394
S46c10	S58c10	Unrelated	45.841	541	57.9082	392	13	395
S45c10	S51c10	Unrelated	45.5556	540	58.1633	392	0	394
S41c10	S54c10	Unrelated	45.3875	542	59.5908	391	4	395
S49c10	S53c10	Unrelated	45.203	542	56.4885	393	36	394
S41c10	S58c10	Unrelated	45.1197	543	58.8235	391	4	395
S51c10	S54c10	Unrelated	45.1197	543	56.7775	391	4	395
S41c10	S52c10	Unrelated	45.1017	541	57.9082	392	0	393
S46c10	S51c10	Unrelated	45.1017	541	58.4184	392	6	393
S46c10	S53c10	Unrelated	44.9355	543	57.2519	393	22	394
S51c10	S58c10	Unrelated	44.8529	544	56.266	391	4	395
S42c10	S58c10	Unrelated	44.5872	545	55.7545	391	10	395
S44c10	S58c10	Unrelated	44.5872	545	55.3571	392	10	394
S65c11	S67c11	Unrelated	44.5076	528	56.8365	373	43	389
S40c10	S41c10	Unrelated	44.4037	545	58.6735	392	2	395
S48c10	S51c10	Unrelated	44.4037	545	56.1224	392	0	395
S43c10	S54c10	Unrelated	44.3223	546	55.0129	389	23	397
S43c10	S58c10	Unrelated	44.3223	546	55.0129	389	23	397
S64c11	S67c11	Unrelated	44.2344	529	56.8365	373	43	389
S41c10	S45c10	Unrelated	44.2202	545	57.9082	392	0	394
S47c10	S53c10	Unrelated	44.1392	546	55.7252	393	36	394
S46c10	S47c10	Unrelated	43.956	546	56.4885	393	24	393
S46c10	S49c10	Unrelated	43.956	546	55.9796	393	24	393
S42c10	S54c10	Unrelated	43.7956	548	55.3571	392	10	394
S42c10	S45c10	Unrelated	43.6929	547	55.3846	390	20	396
S42c10	S53c10	Unrelated	43.6929	547	55.8974	390	15	396
S4c1	S58c10	Unrelated	43.6697	545	55.814	387	10	394
S40c10	S42c10	Unrelated	43.6131	548	53.9642	391	9	396
S50c10	S51c10	Unrelated	43.5897	546	56.5217	391	5	393
S44c10	S54c10	Unrelated	43.5337	549	55.6122	392	10	394
S44c10	S45c10	Unrelated	43.4307	548	55.8974	390	20	396
S4c1	S45c10	Unrelated	43.3028	545	56.7708	384	20	397
S41c10	S47c10	Unrelated	43.2482	548	55.6122	392	0	393
S41c10	S49c10	Unrelated	43.2482	548	56.0102	391	0	394
S43c10	S52c10	Unrelated	43.2482	548	52.2959	392	19	393
S44c10	S46c10	Unrelated	43.2482	548	55.641	390	11	395
S47c10	S50c10	Unrelated	43.2482	548	56.1224	392	23	393
S46c10	S52c10	Unrelated	43.1694	549	55.6122	392	21	394
S41c10	S48c10	Unrelated	43.0909	550	57.1429	392	0	395
S41c10	S43c10	Unrelated	43.0657	548	54.4757	391	20	393
S42c10	S51c10	Unrelated	43.0657	548	55.527	389	15	395
S44c10	S53c10	Unrelated	42.9091	550	54.6154	390	15	396
S4c1	S46c10	Unrelated	42.8571	546	55.3247	385	11	395
S42c10	S48c10	Unrelated	42.8312	551	54.359	390	9	397
S63c11	S66c11	Unrelated	42.8305	537	54.0107	374	29	390
S43c10	S53c10	Unrelated	42.6497	551	52.8061	392	17	394
S47c10	S52c10	Unrelated	42.6497	551	52.9262	393	36	393
S49c10	S52c10	Unrelated	42.6497	551	53.4351	393	32	393
S4c1	S54c10	Unrelated	42.623	549	55.5556	387	10	394
S40c10	S44c10	Unrelated	42.5725	552	53.7084	391	9	396
S44c10	S48c10	Unrelated	42.5725	552	54.8718	390	9	397
S63c11	S64c11	Unrelated	42.5651	538	53.4759	374	29	390
S45c10	S53c10	Unrelated	42.4955	553	53.2995	394	0	394
S46c10	S50c10	Unrelated	42.4682	551	57.398	392	6	393
S63c11	S65c11	Unrelated	42.3006	539	53.4759	374	29	390
S41c10	S50c10	Unrelated	42.2868	551	56.5217	391	4	393
S4c1	S40c10	Unrelated	42.1818	550	53.3679	386	9	396
S50c10	S53c10	Unrelated	42.1338	553	54.8469	392	36	394
S42c10	S43c10	Unrelated	42.029	552	53.4704	389	22	395
S44c10	S51c10	Unrelated	42.029	552	54.4987	389	15	395
S40c10	S58c10	Unrelated	42.0108	557	53.2995	394	4	392
S42c10	S46c10	Unrelated	41.953	553	54.7558	389	11	396
S4c1	S48c10	Unrelated	41.9238	551	55.2083	384	9	398
S40c10	S45c10	Unrelated	41.9065	556	54.5918	392	2	397
S48c10	S53c10	Unrelated	41.9065	556	51.7766	394	0	395
S45c10	S58c10	Unrelated	41.8312	557	53.3163	392	4	396
S53c10	S54c10	Unrelated	41.8312	557	54.0816	392	23	396
S40c10	S54c10	Unrelated	41.7563	558	53.2995	394	4	392
S4c1	S53c10	Unrelated	41.7423	551	53.5065	385	15	396
S44c10	S52c10	Unrelated	41.6968	554	53.8462	390	22	395
S52c10	S54c10	Unrelated	41.6517	557	53.5714	392	15	395
S45c10	S54c10	Unrelated	41.5771	558	53.3163	392	4	396
S43c10	S44c10	Unrelated	41.5162	554	53.0928	388	22	396
S43c10	S51c10	Unrelated	41.5162	554	53.7084	391	16	393
S48c10	S52c10	Unrelated	41.4722	557	50.8906	393	6	395
S47c10	S54c10	Unrelated	41.3978	558	54.5918	392	27	395
S40c10	S48c10	Unrelated	41.3238	559	54.5918	392	2	398
S52c10	S58c10	Unrelated	41.1449	559	53.0612	392	15	395
S4c1	S43c10	Unrelated	41.1232	552	52.6042	384	22	395
S4c1	S51c10	Unrelated	41.1232	552	54.6875	384	15	395
S45c10	S50c10	Unrelated	41.1131	557	52.8061	392	18	394
S53c10	S58c10	Unrelated	41.0714	560	53.0612	392	23	396
S8c4	S37c10	Unrelated	41.0619	565	53.9241	395	0	400
S8c4	S39c10	Unrelated	41.0619	565	54.1772	395	0	400
S45c10	S49c10	Unrelated	41.0394	558	53.944	393	23	394
S48c10	S54c10	Unrelated	40.9982	561	52.0408	392	4	397
S42c10	S49c10	Unrelated	40.9336	557	51.7949	390	25	395
S42c10	S52c10	Unrelated	40.9336	557	54.359	390	22	395
S43c10	S46c10	Unrelated	40.9336	557	50	392	21	393
S45c10	S52c10	Unrelated	40.7871	559	51.145	393	15	394
S48c10	S58c10	Unrelated	40.7473	562	52.2959	392	4	397
S47c10	S58c10	Unrelated	40.6417	561	54.0816	392	27	395
S9c4	S37c10	Unrelated	40.636	566	54.1772	395	0	399
S37c10	S55c10	Unrelated	40.636	566	51.145	393	27	399
S39c10	S55c10	Unrelated	40.636	566	50.6361	393	27	399
S43c10	S45c10	Unrelated	40.6082	559	50.7653	392	19	394
S37c10	S56c10	Unrelated	40.5644	567	51.269	394	27	399
S39c10	S56c10	Unrelated	40.5644	567	50.7614	394	27	399
S43c10	S48c10	Unrelated	40.5357	560	48.9796	392	19	395
S45c10	S46c10	Unrelated	40.5357	560	52.9262	393	22	394
S48c10	S49c10	Unrelated	40.4635	561	52.6718	393	23	395
S49c10	S54c10	Unrelated	40.3915	562	53.8265	392	4	395
S9c4	S39c10	Unrelated	40.388	567	53.9241	395	0	399
S4c1	S52c10	Unrelated	40.2878	556	53.9062	384	22	396
S40c10	S51c10	Unrelated	40.2852	561	53.8265	392	2	395
S44c10	S49c10	Unrelated	40.1786	560	50.5128	390	25	395
S50c10	S52c10	Unrelated	40.1786	560	53.0612	392	19	393
S48c10	S50c10	Unrelated	40.0356	562	51.7857	392	18	395
S46c10	S48c10	Unrelated	39.9645	563	50.8906	393	22	395
S42c10	S47c10	Unrelated	39.9287	561	54.2416	389	25	396
S49c10	S58c10	Unrelated	39.8936	564	53.0612	392	27	395
S4c1	S49c10	Unrelated	39.7849	558	50.9091	385	25	395
S40c10	S46c10	Unrelated	39.7163	564	53.1807	393	10	395
S40c10	S53c10	Unrelated	39.646	565	52.9262	393	2	396
S42c10	S50c10	Unrelated	39.5018	562	53.0769	390	23	394
S50c10	S54c10	Unrelated	39.469	565	51.0204	392	23	394
S50c10	S58c10	Unrelated	39.469	565	51.0204	392	23	394
S40c10	S50c10	Unrelated	39.292	565	50.2551	392	10	395
S18ac10	S37c10	Unrelated	39.1986	574	48.1013	395	28	404
S44c10	S50c10	Unrelated	39.0071	564	52.5641	390	23	394
S40c10	S49c10	Unrelated	38.9771	567	49.8728	393	2	395
S19c10	S37c10	Unrelated	38.9565	575	48.1013	395	28	404
S26c10	S37c10	Unrelated	38.9565	575	47.8481	395	28	404
S43c10	S47c10	Unrelated	38.9381	565	47.7041	392	24	393
S44c10	S47c10	Unrelated	38.9381	565	52.3077	390	25	395
S27c10	S39c10	Unrelated	38.918	573	51.1628	387	28	401
S21c10	S55c10	Unrelated	38.8215	577	49.3671	395	23	406
S4c1	S47c10	Unrelated	38.79	562	52.4675	385	25	395
S9c4	S27c10	Unrelated	38.7826	575	48.9691	388	28	404
S43c10	S50c10	Unrelated	38.7611	565	49.1003	389	19	395
S21c10	S56c10	Unrelated	38.7543	578	48.7374	396	23	406
S40c10	S52c10	Unrelated	38.7324	568	51.3995	393	9	395
S8c4	S55c10	Unrelated	38.7153	576	48.9899	396	19	397
S8c4	S56c10	Unrelated	38.6482	577	50.1259	397	11	397
S4c1	S50c10	Unrelated	38.6121	562	51.1688	385	23	394
S23c10	S55c10	Unrelated	38.5813	578	49.6203	395	23	406
S45c10	S47c10	Unrelated	38.5563	568	50.6361	393	0	394
S23c10	S56c10	Unrelated	38.5147	579	48.9899	396	23	406
S33c10	S39c10	Unrelated	38.5017	574	48.9637	386	28	401
S17c10	S37c10	Unrelated	38.4749	577	48.3544	395	28	404
S27c10	S37c10	Unrelated	38.4348	575	50.3876	387	28	401
S9c4	S33c10	Unrelated	38.3681	576	50.3876	387	8	404
S22c10	S55c10	Unrelated	38.342	579	49.3671	395	23	406
S24c10	S55c10	Unrelated	38.342	579	49.6203	395	23	406
S22c10	S56c10	Unrelated	38.2759	580	48.7374	396	23	406
S24c10	S56c10	Unrelated	38.2759	580	48.9899	396	23	406
S32c10	S39c10	Unrelated	38.2609	575	48.7047	386	28	401
S33c10	S37c10	Unrelated	38.2609	575	48.4456	386	28	401
S40c10	S47c10	Unrelated	38.2456	570	48.855	393	25	395
S18ac10	S39c10	Unrelated	38.2353	578	47.5949	395	28	404
S8c4	S36c10	Unrelated	38.1462	561	52.1858	366	24	401
S9c4	S32c10	Unrelated	38.1282	577	48.5788	387	28	404
S36c10	S37c10	Unrelated	38.1038	559	50.6849	365	24	397
S36c10	S39c10	Unrelated	38.1038	559	51.2329	365	24	397
S8c4	S33c10	Unrelated	38.0623	578	49.6124	387	28	405
S9c4	S34c10	Unrelated	38.0623	578	47.9381	388	28	404
S9c4	S35c10	Unrelated	38.0623	578	48.1959	388	28	404
S9c4	S60bc10	Unrelated	38.0623	578	48.1959	388	28	404
S39c10	S68c11	Unrelated	38.061	557	50.8242	364	24	397
S32c10	S37c10	Unrelated	38.0208	576	48.1865	386	28	401
S26c10	S39c10	Unrelated	37.9965	579	47.3418	395	28	404
S9c4	S31c10	Unrelated	37.8657	581	47.8036	387	28	406
S8c4	S32c10	Unrelated	37.8238	579	48.8372	387	28	405
S9c4	S59ac10	Unrelated	37.8238	579	48.1959	388	28	404
S37c10	S68c11	Unrelated	37.8136	558	50.2747	364	24	397
S8c4	S27c10	Unrelated	37.7586	580	49.4845	388	28	405
S9c4	S69c13	Unrelated	37.7586	580	47.6804	388	29	405
S19c10	S39c10	Unrelated	37.7586	580	47.5949	395	28	404
S25c10	S37c10	Unrelated	37.7586	580	48.8608	395	22	385
S31c10	S39c10	Unrelated	37.7586	580	49.2228	386	28	403
S9c4	S28c10	Unrelated	37.5862	580	48.4536	388	28	404
S9c4	S55c10	Unrelated	37.5862	580	49.1139	395	19	397
S8c4	S31c10	Unrelated	37.5643	583	48.8372	387	28	407
S47c10	S48c10	Unrelated	37.5218	573	49.1094	393	0	395
S8c4	S60bc10	Unrelated	37.5215	581	48.7113	388	28	405
S9c4	S56c10	Unrelated	37.5215	581	50.2525	396	11	397
S17c10	S39c10	Unrelated	37.5215	581	47.5949	395	28	404
S43c10	S49c10	Unrelated	37.4781	571	48.4694	392	24	393
S8c4	S68c11	Unrelated	37.3665	562	50.9589	365	24	401
S8c4	S23c10	Unrelated	37.3288	584	49.6222	397	22	403
S8c4	S35c10	Unrelated	37.2852	582	49.4845	388	28	405
S8c4	S59ac10	Unrelated	37.2852	582	48.7113	388	28	405
S31c10	S37c10	Unrelated	37.2852	582	48.4456	386	28	403
S35c10	S37c10	Unrelated	37.2414	580	48.8372	387	28	401
S35c10	S39c10	Unrelated	37.2414	580	49.6124	387	28	401
S9c4	S36c10	Unrelated	37.234	564	50.8197	366	24	400
S8c4	S69c13	Unrelated	37.2213	583	48.4536	388	29	406
S41c10	S62c10	Unrelated	37.193	570	46.77	387	32	395
S2c1	S37c10	Unrelated	37.1681	565	50	370	24	397
S2c1	S39c10	Unrelated	37.1681	565	50.5405	370	24	397
S9c4	S17c10	Unrelated	37.1575	584	47.6071	397	22	402
S18ac10	S55c10	Unrelated	37.1575	584	47.8481	395	23	401
S35c10	S55c10	Unrelated	37.1134	582	48.1771	384	31	402
S8c4	S21c10	Unrelated	37.094	585	49.3703	397	22	403
S8c4	S22c10	Unrelated	37.094	585	49.3703	397	22	403
S18ac10	S56c10	Unrelated	37.094	585	47.2222	396	23	401
S8c4	S34c10	Unrelated	37.0497	583	48.9691	388	28	405
S24c10	S37c10	Unrelated	37.0497	583	48.3544	395	28	404
S25c10	S39c10	Unrelated	37.0497	583	48.6076	395	22	385
S35c10	S56c10	Unrelated	37.0497	583	47.5325	385	31	402
S9c4	S68c11	Unrelated	36.9449	563	49.863	365	24	400
S9c4	S18ac10	Unrelated	36.9231	585	47.1033	397	22	402
S9c4	S23c10	Unrelated	36.9231	585	48.6146	397	22	402
S9c4	S25c10	Unrelated	36.9231	585	47.6071	397	22	402
S17c10	S55c10	Unrelated	36.9231	585	48.1013	395	23	401
S19c10	S55c10	Unrelated	36.9231	585	47.5949	395	23	401
S26c10	S55c10	Unrelated	36.9231	585	47.5949	395	23	401
S40c10	S43c10	Unrelated	36.8696	575	46.4286	392	21	395
S17c10	S56c10	Unrelated	36.8601	586	48.7374	396	7	401
S19c10	S56c10	Unrelated	36.8601	586	46.9697	396	23	401
S26c10	S56c10	Unrelated	36.8601	586	46.9697	396	23	401
S8c4	S28c10	Unrelated	36.8151	584	48.9691	388	28	405
S34c10	S37c10	Unrelated	36.7698	582	48.5788	387	28	401
S34c10	S39c10	Unrelated	36.7698	582	49.354	387	28	401
S9c4	S19c10	Unrelated	36.6894	586	46.5995	397	22	402
S9c4	S21c10	Unrelated	36.6894	586	48.3627	397	22	402
S9c4	S22c10	Unrelated	36.6894	586	48.3627	397	22	402
S9c4	S26c10	Unrelated	36.6894	586	46.8514	397	22	402
S8c4	S17c10	Unrelated	36.6269	587	48.1108	397	22	403
S8c4	S18ac10	Unrelated	36.6269	587	47.7273	396	22	404
S20c10	S37c10	Unrelated	36.5812	585	48.3544	395	22	385
S24c10	S39c10	Unrelated	36.5812	585	48.1013	395	28	404
S2c1	S9c4	Unrelated	36.5554	569	49.3261	371	24	400
S28c10	S39c10	Unrelated	36.5352	583	49.2228	386	28	402
S39c10	S59ac10	Unrelated	36.5352	583	47.8036	387	28	401
S39c10	S60bc10	Unrelated	36.5352	583	47.8036	387	28	401
S37c10	S69c13	Unrelated	36.4726	584	47.5452	387	29	402
S39c10	S69c13	Unrelated	36.4726	584	48.5788	387	29	402
S27c10	S55c10	Unrelated	36.4103	585	47.1354	384	31	402
S8c4	S19c10	Unrelated	36.3946	588	47.3552	397	22	403
S8c4	S26c10	Unrelated	36.3946	588	43.5768	397	22	358
S27c10	S56c10	Unrelated	36.3481	586	46.4935	385	31	402
S37c10	S59ac10	Unrelated	36.3014	584	47.0284	387	28	401
S37c10	S60bc10	Unrelated	36.3014	584	47.0284	387	28	401
S9c4	S20c10	Unrelated	36.2245	588	46.8514	397	22	402
S34c10	S55c10	Unrelated	36.1775	586	47.3958	384	31	402
S8c4	S24c10	Unrelated	36.163	589	46.0957	397	48	403
S8c4	S25c10	Unrelated	36.163	589	48.1108	397	22	403
S21c10	S37c10	Unrelated	36.1158	587	48.1013	395	28	404
S23c10	S37c10	Unrelated	36.1158	587	48.1013	395	28	404
S34c10	S56c10	Unrelated	36.1158	587	46.7532	385	31	402
S17c10	S33c10	Unrelated	36.0544	588	48.5861	389	27	403
S18ac10	S33c10	Unrelated	36.0544	588	48.8432	389	27	403
S19c10	S33c10	Unrelated	36.0544	588	48.5861	389	27	403
S25c10	S33c10	Unrelated	36.0544	588	49.3573	389	28	403
S2c1	S8c4	Unrelated	36.014	572	49.5957	371	24	401
S44c10	S62c10	Unrelated	36	575	39.5887	389	176	393
S20c10	S55c10	Unrelated	35.9932	589	45.8228	395	31	391
S9c4	S10c5	Unrelated	35.9736	606	47.1649	388	29	407
S55c10	S60bc10	Unrelated	35.9455	587	47.6562	384	31	401
S20c10	S56c10	Unrelated	35.9322	590	45.7071	396	31	391
S20c10	S39c10	Unrelated	35.8844	588	47.8481	395	22	385
S22c10	S37c10	Unrelated	35.8844	588	47.8481	395	28	404
S56c10	S60bc10	Unrelated	35.8844	588	47.013	385	31	401
S28c10	S37c10	Unrelated	35.8362	586	48.062	387	28	401
S26c10	S33c10	Unrelated	35.8234	589	48.5861	389	27	403
S38c10	S39c10	Unrelated	35.7877	584	44.3878	392	20	401
S28c10	S55c10	Unrelated	35.7143	588	47.6562	384	31	402
S29c10	S39c10	Unrelated	35.7143	602	48.7047	386	29	405
S55c10	S59ac10	Unrelated	35.7143	588	47.6562	384	31	401
S8c4	S10c5	Unrelated	35.6908	608	47.9381	388	29	408
S7c3	S63c11	Unrelated	35.6757	555	40.4372	366	20	340
S1c1	S39c10	Unrelated	35.6537	589	46.2532	387	29	402
S6c3	S8c4	Unrelated	35.6537	589	44.8454	388	28	405
S21c10	S39c10	Unrelated	35.6537	589	47.8481	395	28	404
S23c10	S39c10	Unrelated	35.6537	589	47.8481	395	28	404
S28c10	S56c10	Unrelated	35.6537	589	47.013	385	31	402
S56c10	S59ac10	Unrelated	35.6537	589	47.013	385	31	401
S24c10	S36c10	Unrelated	35.6021	573	50.2747	364	27	403
S20c10	S33c10	Unrelated	35.5932	590	44.8101	395	28	359
S24c10	S31c10	Unrelated	35.5818	593	46.2725	389	25	405
S9c4	S24c10	Unrelated	35.533	591	47.6071	397	22	402
S17c10	S34c10	Unrelated	35.533	591	46.6667	390	27	403
S24c10	S27c10	Unrelated	35.533	591	47.4359	390	25	403
S25c10	S42c10	Unrelated	35.4949	586	34.949	392	113	399
S25c10	S44c10	Unrelated	35.4949	586	34.6939	392	113	402
S6c3	S9c4	Unrelated	35.4839	589	44.0722	388	28	404
S30c10	S37c10	Unrelated	35.4839	589	45.9948	387	28	401
S8c4	S20c10	Unrelated	35.473	592	47.3552	397	22	403
S9c4	S41c10	Unrelated	35.4452	584	43.1877	389	27	397
S22c10	S39c10	Unrelated	35.4237	590	47.5949	395	28	404
S55c10	S69c13	Unrelated	35.4237	590	47.3958	384	32	403
S10c5	S39c10	Unrelated	35.4201	607	47.2868	387	29	404
S9c4	S29c10	Unrelated	35.3719	605	45.8763	388	29	407
S2c1	S55c10	Unrelated	35.3659	574	47.5543	368	26	396
S56c10	S69c13	Unrelated	35.3638	591	46.7532	385	32	403
S18ac10	S31c10	Unrelated	35.3535	594	43.2911	395	27	361
S37c10	S38c10	Unrelated	35.3242	586	43.8776	392	20	401
S36c10	S55c10	Unrelated	35.3147	572	47.9339	363	28	397
S8c4	S29c10	Unrelated	35.3135	606	46.3918	388	29	408
S2c1	S56c10	Unrelated	35.3043	575	47.5543	368	27	397
S17c10	S27c10	Unrelated	35.3041	592	47.4359	390	27	403
S17c10	S35c10	Unrelated	35.3041	592	46.4103	390	27	403
S17c10	S59ac10	Unrelated	35.3041	592	45.641	390	27	403
S17c10	S60bc10	Unrelated	35.3041	592	45.641	390	27	403
S18ac10	S34c10	Unrelated	35.3041	592	46.6667	390	6	403
S18ac10	S35c10	Unrelated	35.3041	592	46.4103	390	6	403
S24c10	S59ac10	Unrelated	35.3041	592	45.641	390	25	403
S24c10	S60bc10	Unrelated	35.3041	592	45.641	390	25	403
S25c10	S27c10	Unrelated	35.3041	592	47.9487	390	28	403
S25c10	S55c10	Unrelated	35.3041	592	46.3291	395	31	395
S26c10	S34c10	Unrelated	35.3041	592	46.4103	390	6	403
S26c10	S35c10	Unrelated	35.3041	592	46.1538	390	6	403
S31c10	S55c10	Unrelated	35.3041	592	45.953	383	31	404
S29c10	S37c10	Unrelated	35.2649	604	47.9275	386	29	405
S30c10	S39c10	Unrelated	35.2542	590	46.5116	387	28	401
S36c10	S56c10	Unrelated	35.2531	573	47.9339	363	29	398
S23c10	S69c13	Unrelated	35.2445	593	46.6667	390	26	404
S25c10	S56c10	Unrelated	35.2445	593	45.9596	396	31	395
S25c10	S69c13	Unrelated	35.2445	593	47.4359	390	29	404
S31c10	S56c10	Unrelated	35.2445	593	45.3125	384	31	404
S24c10	S29c10	Unrelated	35.1974	608	43.5115	393	26	366
S1c1	S37c10	Unrelated	35.1946	591	45.7364	387	29	402
S9c4	S16c10	Unrelated	35.1443	589	44.6154	390	28	404
S17c10	S32c10	Unrelated	35.1351	592	47.5578	389	27	403
S18ac10	S32c10	Unrelated	35.1351	592	47.8149	389	27	403
S19c10	S32c10	Unrelated	35.1351	592	47.5578	389	27	403
S24c10	S32c10	Unrelated	35.1351	592	47.3008	389	25	403
S25c10	S32c10	Unrelated	35.1351	592	48.329	389	28	403
S4c1	S62c10	Unrelated	35.1304	575	37.7604	384	178	393
S25c10	S36c10	Unrelated	35.1304	575	50.9695	361	28	406
S17c10	S31c10	Unrelated	35.1261	595	47.8149	389	27	405
S4c1	S25c10	Unrelated	35.1027	584	34.6253	387	113	402
S33c10	S55c10	Unrelated	35.0847	590	47.2585	383	31	402
S18ac10	S27c10	Unrelated	35.0759	593	47.4359	390	6	403
S24c10	S34c10	Unrelated	35.0759	593	46.4103	390	25	403
S42c10	S62c10	Unrelated	35.0604	579	38.9175	388	176	394
S18ac10	S41c10	Unrelated	35.034	588	42.5258	388	27	406
S20c10	S42c10	Unrelated	35.034	588	40.2564	390	52	401
S33c10	S56c10	Unrelated	35.0254	591	46.3542	384	31	402
S18ac10	S69c13	Unrelated	35.0168	594	47.1795	390	7	404
S21c10	S69c13	Unrelated	35.0168	594	46.6667	390	26	404
S22c10	S69c13	Unrelated	35.0168	594	41.7722	395	26	356
S24c10	S69c13	Unrelated	35.0168	594	46.4103	390	26	404
S10c5	S37c10	Unrelated	34.9754	609	46.2532	387	29	404
S16c10	S24c10	Unrelated	34.9662	592	41.6667	396	25	361
S2c1	S25c10	Unrelated	34.9481	578	49.5935	369	28	403
S8c4	S41c10	Unrelated	34.9233	587	43.7018	389	24	398
S16c10	S55c10	Unrelated	34.9153	590	44.5596	386	31	402
S24c10	S33c10	Unrelated	34.9073	593	48.329	389	25	403
S26c10	S32c10	Unrelated	34.9073	593	47.5578	389	27	403
S21c10	S31c10	Unrelated	34.8993	596	41.2658	395	25	364
S23c10	S31c10	Unrelated	34.8993	596	41.2658	395	25	364
S26c10	S31c10	Unrelated	34.8993	596	43.2911	395	27	361
S20c10	S36c10	Unrelated	34.8958	576	46.1749	366	28	359
S21c10	S36c10	Unrelated	34.8958	576	44.4444	369	27	361
S23c10	S36c10	Unrelated	34.8958	576	44.4444	369	27	361
S16c10	S56c10	Unrelated	34.8562	591	43.6693	387	31	402
S18ac10	S59ac10	Unrelated	34.8485	594	45.8974	390	27	403
S18ac10	S60bc10	Unrelated	34.8485	594	45.8974	390	27	403
S20c10	S27c10	Unrelated	34.8485	594	43.038	395	28	359
S20c10	S59ac10	Unrelated	34.8485	594	42.2785	395	28	356
S20c10	S60bc10	Unrelated	34.8485	594	42.2785	395	28	356
S21c10	S27c10	Unrelated	34.8485	594	46.9231	390	25	403
S21c10	S59ac10	Unrelated	34.8485	594	41.519	395	25	361
S21c10	S60bc10	Unrelated	34.8485	594	41.7722	395	25	361
S23c10	S27c10	Unrelated	34.8485	594	42.2785	395	25	361
S23c10	S59ac10	Unrelated	34.8485	594	41.519	395	25	361
S23c10	S60bc10	Unrelated	34.8485	594	41.7722	395	25	361
S25c10	S34c10	Unrelated	34.8485	594	43.5443	395	28	361
S25c10	S59ac10	Unrelated	34.8485	594	42.7848	395	28	361
S25c10	S60bc10	Unrelated	34.8485	594	42.7848	395	28	361
S26c10	S27c10	Unrelated	34.8485	594	42.5316	395	6	359
S26c10	S59ac10	Unrelated	34.8485	594	42.0253	395	27	360
S26c10	S60bc10	Unrelated	34.8485	594	42.0253	395	27	360
S17c10	S68c11	Unrelated	34.8432	574	44.1734	369	27	359
S16c10	S37c10	Unrelated	34.8048	589	44.2159	389	28	401
S16c10	S39c10	Unrelated	34.8048	589	44.473	389	28	401
S17c10	S51c10	Unrelated	34.8048	589	41.5385	390	27	401
S20c10	S44c10	Unrelated	34.8048	589	33.6735	392	161	402
S26c10	S69c13	Unrelated	34.7899	595	46.9231	390	7	404
S17c10	S29c10	Unrelated	34.7541	610	47.6804	388	28	408
S18ac10	S29c10	Unrelated	34.7541	610	47.9381	388	28	408
S17c10	S52c10	Unrelated	34.7458	590	42.1995	391	27	401
S5c2	S9c4	Unrelated	34.687	591	44.1026	390	28	404
S5c2	S9c4	Unrelated	34.687	591	44.1026	390	28	404
S9c4	S30c10	Unrelated	34.6801	594	42.7835	388	31	402
S20c10	S32c10	Unrelated	34.6801	594	43.7975	395	28	359
S19c10	S31c10	Unrelated	34.6734	597	42.2785	395	27	361
S22c10	S31c10	Unrelated	34.6734	597	41.2658	395	25	364
S17c10	S36c10	Unrelated	34.662	577	48.0769	364	27	403
S22c10	S36c10	Unrelated	34.662	577	44.4444	369	27	361
S4c1	S20c10	Unrelated	34.6416	586	34.1085	387	161	402
S9c4	S15c10	Unrelated	34.6284	592	44.1026	390	29	405
S17c10	S28c10	Unrelated	34.6218	595	46.6667	390	27	403
S18ac10	S28c10	Unrelated	34.6218	595	46.4103	390	6	403
S19c10	S27c10	Unrelated	34.6218	595	46.6667	390	6	403
S20c10	S34c10	Unrelated	34.6218	595	43.038	395	28	356
S22c10	S27c10	Unrelated	34.6218	595	42.2785	395	25	361
S22c10	S59ac10	Unrelated	34.6218	595	41.519	395	25	361
S22c10	S60bc10	Unrelated	34.6218	595	41.7722	395	25	361
S23c10	S34c10	Unrelated	34.6218	595	41.7722	395	25	361
S23c10	S35c10	Unrelated	34.6218	595	41.519	395	25	361
S24c10	S28c10	Unrelated	34.6218	595	42.0253	395	25	361
S24c10	S35c10	Unrelated	34.6218	595	46.1538	390	25	403
S25c10	S35c10	Unrelated	34.6218	595	43.038	395	28	361
S36c10	S40c10	Unrelated	34.6154	572	42.5824	364	28	379
S24c10	S68c11	Unrelated	34.6087	575	44.1734	369	27	359
S25c10	S68c11	Unrelated	34.6087	575	45.2575	369	28	359
S5c2	S37c10	Unrelated	34.5763	590	43.7018	389	28	401
S5c2	S39c10	Unrelated	34.5763	590	43.9589	389	28	401
S5c2	S37c10	Unrelated	34.5763	590	43.7018	389	28	401
S5c2	S39c10	Unrelated	34.5763	590	43.9589	389	28	401
S17c10	S41c10	Unrelated	34.5763	590	42.1594	389	27	405
S19c10	S41c10	Unrelated	34.5763	590	41.9023	389	27	405
S21c10	S51c10	Unrelated	34.5763	590	40.7692	390	27	401
S23c10	S51c10	Unrelated	34.5763	590	40.7692	390	27	401
S24c10	S42c10	Unrelated	34.5763	590	42.0513	390	27	401
S26c10	S41c10	Unrelated	34.5763	590	42.0103	388	27	406
S17c10	S69c13	Unrelated	34.5638	596	47.1795	390	28	404
S20c10	S69c13	Unrelated	34.5638	596	42.7848	395	29	357
S20c10	S29c10	Unrelated	34.5336	611	43.4783	391	29	366
S25c10	S29c10	Unrelated	34.5336	611	43.734	391	29	368
S26c10	S29c10	Unrelated	34.5336	611	43.5115	393	28	369
S15c10	S37c10	Unrelated	34.5178	591	43.7018	389	29	402
S15c10	S39c10	Unrelated	34.5178	591	43.9589	389	29	402
S18ac10	S49c10	Unrelated	34.5178	591	35.0384	391	117	401
S18ac10	S52c10	Unrelated	34.5178	591	40.1535	391	49	401
S16c10	S21c10	Unrelated	34.5118	594	41.4141	396	25	361
S40c10	S61c10	Unrelated	34.4937	632	41.7722	395	82	455
S2c1	S20c10	Unrelated	34.4828	580	44.9198	374	28	361
S7c3	S67c11	Unrelated	34.4704	557	40.1639	366	15	340
S1c1	S17c10	Unrelated	34.4482	598	46.1538	390	28	404
S25c10	S31c10	Unrelated	34.4482	598	47.3008	389	28	405
S4c1	S19c10	Unrelated	34.4123	587	32.5581	387	161	402
S37c10	S51c10	Unrelated	34.4123	587	38.0463	389	50	381
S8c4	S16c10	Unrelated	34.4013	593	45.3846	390	28	405
S9c4	S70j234	Unrelated	34.4013	593	43.8462	390	29	405
S32c10	S55c10	Unrelated	34.4013	593	46.2141	383	31	402
S19c10	S34c10	Unrelated	34.396	596	45.8974	390	6	403
S19c10	S35c10	Unrelated	34.396	596	45.641	390	6	403
S19c10	S59ac10	Unrelated	34.396	596	45.3846	390	27	403
S19c10	S60bc10	Unrelated	34.396	596	45.3846	390	27	403
S21c10	S34c10	Unrelated	34.396	596	41.7722	395	25	361
S21c10	S35c10	Unrelated	34.396	596	41.519	395	25	361
S22c10	S34c10	Unrelated	34.396	596	41.7722	395	25	361
S22c10	S35c10	Unrelated	34.396	596	41.519	395	25	361
S25c10	S28c10	Unrelated	34.396	596	46.9231	390	28	403
S26c10	S28c10	Unrelated	34.396	596	42.0253	395	6	359
S18ac10	S68c11	Unrelated	34.375	576	43.9024	369	27	359
S14c10	S37c10	Unrelated	34.3537	588	42.9306	389	24	394
S14c10	S37c10	Unrelated	34.3537	588	42.9306	389	24	394
S18ac10	S44c10	Unrelated	34.3486	591	31.3776	392	161	402
S18ac10	S51c10	Unrelated	34.3486	591	42.3077	390	27	401
S19c10	S44c10	Unrelated	34.3486	591	31.3776	392	161	402
S21c10	S42c10	Unrelated	34.3486	591	35.641	390	52	353
S22c10	S42c10	Unrelated	34.3486	591	35.8974	390	52	353
S22c10	S51c10	Unrelated	34.3486	591	40.5128	390	27	401
S23c10	S42c10	Unrelated	34.3486	591	35.8974	390	52	353
S26c10	S51c10	Unrelated	34.3486	591	41.7949	390	27	401
S32c10	S56c10	Unrelated	34.3434	594	45.8333	384	31	402
S55c10	S68c11	Unrelated	34.3206	574	47.2376	362	26	397
S19c10	S29c10	Unrelated	34.3137	612	47.1649	388	28	408
S47c10	S62c10	Unrelated	34.3053	583	40.9794	388	31	395
S17c10	S49c10	Unrelated	34.2905	592	34.0967	393	117	399
S21c10	S52c10	Unrelated	34.2905	592	40.665	391	24	401
S23c10	S52c10	Unrelated	34.2905	592	40.9207	391	24	401
S26c10	S52c10	Unrelated	34.2905	592	39.6419	391	49	401
S37c10	S70j234	Unrelated	34.2905	592	43.4447	389	29	402
S39c10	S70j234	Unrelated	34.2905	592	43.7018	389	29	402
S5c2	S24c10	Unrelated	34.2857	595	40.6566	396	25	361
S5c2	S24c10	Unrelated	34.2857	595	40.6566	396	25	361
S16c10	S23c10	Unrelated	34.2857	595	41.4141	396	25	361
S21c10	S30c10	Unrelated	34.2809	598	39.4937	395	25	352
S23c10	S30c10	Unrelated	34.2809	598	39.4937	395	25	352
S56c10	S68c11	Unrelated	34.2609	575	47.2376	362	27	398
S5c2	S55c10	Unrelated	34.2327	593	43.5233	386	31	402
S5c2	S55c10	Unrelated	34.2327	593	43.5233	386	31	402
S18ac10	S45c10	Unrelated	34.2327	593	38.0102	392	52	404
S41c10	S61c10	Unrelated	34.2314	631	47.4227	388	78	459
S15c10	S24c10	Unrelated	34.2282	596	40.6566	396	26	362
S24c10	S70j234	Unrelated	34.2282	596	40.404	396	26	362
S1c1	S21c10	Unrelated	34.2237	599	40	395	26	353
S1c1	S23c10	Unrelated	34.2237	599	40	395	26	353
S18ac10	S36c10	Unrelated	34.1969	579	47.5275	364	27	403
S4c1	S18ac10	Unrelated	34.1837	588	31.7829	387	161	402
S39c10	S51c10	Unrelated	34.1837	588	37.3402	391	50	379
S5c2	S8c4	Unrelated	34.1751	594	45.1282	390	28	405
S5c2	S56c10	Unrelated	34.1751	594	42.8941	387	31	402
S5c2	S8c4	Unrelated	34.1751	594	45.1282	390	28	405
S5c2	S56c10	Unrelated	34.1751	594	42.8941	387	31	402
S15c10	S55c10	Unrelated	34.1751	594	43.5233	386	32	403
S55c10	S70j234	Unrelated	34.1751	594	44.4156	385	32	404
S1c1	S9c4	Unrelated	34.1709	597	42.268	388	32	403
S8c4	S30c10	Unrelated	34.1709	597	43.5567	388	31	403
S20c10	S35c10	Unrelated	34.1709	597	42.5316	395	28	356
S19c10	S68c11	Unrelated	34.1421	577	43.3604	369	27	359
S26c10	S68c11	Unrelated	34.1421	577	43.9024	369	27	359
S14c10	S39c10	Unrelated	34.1256	589	38.5204	392	24	355
S14c10	S39c10	Unrelated	34.1256	589	38.5204	392	24	355
S53c10	S61c10	Unrelated	34.1232	633	44.4162	394	82	455
S9c4	S40c10	Unrelated	34.1216	592	39.7436	390	44	397
S25c10	S41c10	Unrelated	34.1216	592	42.1594	389	31	405
S26c10	S44c10	Unrelated	34.1216	592	31.3776	392	161	402
S27c10	S40c10	Unrelated	34.1216	592	42.8947	380	31	401
S8c4	S15c10	Unrelated	34.1176	595	45.1282	390	29	406
S15c10	S56c10	Unrelated	34.1176	595	42.8941	387	32	403
S56c10	S70j234	Unrelated	34.1176	595	43.7824	386	32	404
S21c10	S29c10	Unrelated	34.0946	613	41.7303	393	26	366
S22c10	S29c10	Unrelated	34.0946	613	41.7303	393	26	366
S23c10	S29c10	Unrelated	34.0946	613	41.7303	393	26	366
S40c10	S68c11	Unrelated	34.0909	572	45.1253	359	26	395
S49c10	S62c10	Unrelated	34.0753	584	43.0412	388	31	395
S14c10	S24c10	Unrelated	34.0641	593	40.051	392	25	359
S14c10	S24c10	Unrelated	34.0641	593	40.051	392	25	359
S22c10	S52c10	Unrelated	34.0641	593	40.665	391	24	401
S24c10	S52c10	Unrelated	34.0641	593	41.4322	391	24	401
S26c10	S49c10	Unrelated	34.0641	593	30.2799	393	117	355
S16c10	S22c10	Unrelated	34.0604	596	41.4141	396	25	361
S22c10	S30c10	Unrelated	34.0568	599	39.4937	395	25	352
S7c3	S66c11	Unrelated	34.0351	570	39.2	375	23	345
S2c1	S17c10	Unrelated	34.0206	582	48.2385	369	27	403
S2c1	S18ac10	Unrelated	34.0206	582	47.9675	369	27	403
S51c10	S61c10	Unrelated	34.019	632	45.4082	392	78	455
S28c10	S52c10	Unrelated	34.0102	591	22.4227	388	240	380
S6c3	S39c10	Unrelated	34.0067	594	45.478	387	28	401
S17c10	S53c10	Unrelated	34.0067	594	33.7563	394	160	399
S19c10	S45c10	Unrelated	34.0067	594	36.5482	394	107	402
S26c10	S45c10	Unrelated	34.0067	594	37.7551	392	52	404
S21c10	S32c10	Unrelated	34.0034	597	41.0127	395	25	359
S21c10	S33c10	Unrelated	34.0034	597	42.0253	395	25	359
S23c10	S32c10	Unrelated	34.0034	597	41.0127	395	25	359
S23c10	S33c10	Unrelated	34.0034	597	42.0253	395	25	359
S1c1	S18ac10	Unrelated	34	600	41.0127	395	28	353
S1c1	S22c10	Unrelated	34	600	40	395	26	353
S1c1	S24c10	Unrelated	34	600	39.7468	395	26	353
S20c10	S31c10	Unrelated	34	600	42.5316	395	28	364
S19c10	S36c10	Unrelated	33.9655	580	46.978	364	27	403
S26c10	S36c10	Unrelated	33.9655	580	42.5474	369	27	355
S4c1	S26c10	Unrelated	33.9559	589	32.0413	387	161	402
S39c10	S41c10	Unrelated	33.9559	589	40.1535	391	27	379
S28c10	S53c10	Unrelated	33.9527	592	29.3506	385	184	397
S53c10	S59ac10	Unrelated	33.9527	592	30.1299	385	184	397
S19c10	S28c10	Unrelated	33.9465	598	45.641	390	6	403
S21c10	S28c10	Unrelated	33.9465	598	41.2658	395	25	361
S23c10	S28c10	Unrelated	33.9465	598	41.2658	395	25	361
S20c10	S68c11	Unrelated	33.91	578	45.2575	369	28	359
S21c10	S68c11	Unrelated	33.91	578	43.0894	369	27	359
S23c10	S68c11	Unrelated	33.91	578	43.0894	369	27	359
S54c10	S62c10	Unrelated	33.9012	587	37.1795	390	179	394
S58c10	S62c10	Unrelated	33.9012	587	36.6667	390	179	394
S18ac10	S42c10	Unrelated	33.8954	593	28.3163	392	140	358
S19c10	S51c10	Unrelated	33.8954	593	42.1594	389	27	402
S24c10	S51c10	Unrelated	33.8954	593	40.7692	390	27	401
S8c4	S70j234	Unrelated	33.8926	596	44.8718	390	29	406
S21c10	S54c10	Unrelated	33.8926	596	40.3061	392	27	403
S23c10	S54c10	Unrelated	33.8926	596	40.3061	392	27	403
S4c1	S61c10	Unrelated	33.8633	629	43.9276	387	78	455
S51c10	S59ac10	Unrelated	33.8409	591	30.1299	385	184	395
S9c4	S38c10	Unrelated	33.8384	594	41.1168	394	14	399
S18ac10	S47c10	Unrelated	33.8384	594	34.8718	390	139	402
S20c10	S52c10	Unrelated	33.8384	594	37.5959	391	49	401
S26c10	S47c10	Unrelated	33.8384	594	34.8718	390	139	402
S16c10	S18ac10	Unrelated	33.8358	597	43.8776	392	27	403
S17c10	S30c10	Unrelated	33.8333	600	45.3846	390	27	403
S18ac10	S30c10	Unrelated	33.8333	600	40.2532	395	27	352
S24c10	S30c10	Unrelated	33.8333	600	39.2405	395	25	352
S29c10	S55c10	Unrelated	33.8235	612	45.5729	384	32	405
S10c5	S24c10	Unrelated	33.8188	618	41.2658	395	26	364
S44c10	S61c10	Unrelated	33.8073	633	43.6224	392	78	455
S2c1	S26c10	Unrelated	33.7907	583	47.6965	369	27	403
S45c10	S62c10	Unrelated	33.7884	586	39.7436	390	108	394
S9c4	S14c10	Unrelated	33.7838	592	42.9306	389	24	401
S9c4	S14c10	Unrelated	33.7838	592	42.9306	389	24	401
S27c10	S47c10	Unrelated	33.7838	592	41.2073	381	31	400
S28c10	S47c10	Unrelated	33.7838	592	21.9072	388	289	393
S35c10	S52c10	Unrelated	33.7838	592	23.7113	388	240	380
S6c3	S37c10	Unrelated	33.7815	595	44.7028	387	28	401
S17c10	S45c10	Unrelated	33.7815	595	37.7551	392	52	404
S38c10	S69c13	Unrelated	33.7815	595	41.5144	383	29	405
S22c10	S32c10	Unrelated	33.7793	598	41.0127	395	25	359
S22c10	S33c10	Unrelated	33.7793	598	42.0253	395	25	359
S30c10	S55c10	Unrelated	33.7793	598	38.6768	393	28	351
S1c1	S26c10	Unrelated	33.777	601	41.0127	395	28	353
S29c10	S56c10	Unrelated	33.7684	613	45.7143	385	32	405
S2c1	S40c10	Unrelated	33.737	578	43.8356	365	26	395
S4c1	S17c10	Unrelated	33.7288	590	32.0413	387	161	402
S37c10	S41c10	Unrelated	33.7288	590	40.2564	390	27	380
S35c10	S53c10	Unrelated	33.7268	593	30.0518	386	184	396
S53c10	S60bc10	Unrelated	33.7268	593	29.8701	385	184	397
S18ac10	S40c10	Unrelated	33.7248	596	33.2487	394	117	398
S20c10	S40c10	Unrelated	33.7248	596	32.4051	395	113	397
S1c1	S55c10	Unrelated	33.7229	599	38.4224	393	29	352
S20c10	S28c10	Unrelated	33.7229	599	41.7722	395	28	360
S22c10	S28c10	Unrelated	33.7229	599	41.2658	395	25	361
S30c10	S56c10	Unrelated	33.7229	599	38.0711	394	28	351
S22c10	S68c11	Unrelated	33.6788	579	43.0894	369	27	359
S39c10	S49c10	Unrelated	33.6717	591	38.0463	389	27	355
S17c10	S44c10	Unrelated	33.67	594	31.6327	392	161	402
S17c10	S50c10	Unrelated	33.67	594	37.6923	390	52	401
S20c10	S41c10	Unrelated	33.67	594	41.3882	389	31	405
S21c10	S44c10	Unrelated	33.67	594	34.6154	390	52	353
S22c10	S44c10	Unrelated	33.67	594	34.8718	390	52	353
S23c10	S44c10	Unrelated	33.67	594	34.8718	390	52	353
S24c10	S44c10	Unrelated	33.67	594	36.9231	390	27	362
S26c10	S42c10	Unrelated	33.67	594	28.5714	392	140	358
S21c10	S58c10	Unrelated	33.6683	597	39.5408	392	27	403
S22c10	S54c10	Unrelated	33.6683	597	40.051	392	27	403
S23c10	S58c10	Unrelated	33.6683	597	39.5408	392	27	403
S1c1	S56c10	Unrelated	33.6667	600	37.8173	394	29	352
S19c10	S69c13	Unrelated	33.6667	600	46.1538	390	7	404
S52c10	S62c10	Unrelated	33.6177	586	41.9023	389	25	394
S28c10	S43c10	Unrelated	33.6149	592	20.9302	387	289	393
S51c10	S60bc10	Unrelated	33.6149	592	29.8701	385	184	395
S19c10	S52c10	Unrelated	33.6134	595	38.7755	392	49	400
S31c10	S47c10	Unrelated	33.6134	595	25.8398	387	291	395
S40c10	S69c13	Unrelated	33.6134	595	23.1959	388	290	394
S16c10	S26c10	Unrelated	33.612	598	39.6465	396	27	359
S19c10	S30c10	Unrelated	33.6106	601	44.1026	390	27	403
S26c10	S30c10	Unrelated	33.6106	601	40.2532	395	27	352
S10c5	S17c10	Unrelated	33.6026	619	46.1538	390	28	406
S43c10	S61c10	Unrelated	33.5962	634	43.8776	392	76	455
S53c10	S62c10	Unrelated	33.5605	587	35.9897	389	127	395
S8c4	S54c10	Unrelated	33.557	596	38.5787	394	28	397
S21c10	S45c10	Unrelated	33.557	596	35.7143	392	52	401
S23c10	S45c10	Unrelated	33.557	596	35.9694	392	52	401
S1c1	S19c10	Unrelated	33.5548	602	44.6154	390	28	404
S10c5	S55c10	Unrelated	33.5494	617	45.3125	384	32	405
S34c10	S53c10	Unrelated	33.5017	594	30.3896	385	184	397
S52c10	S69c13	Unrelated	33.5017	594	23.4536	388	241	381
S23c10	S40c10	Unrelated	33.5008	597	40.458	393	35	399
S26c10	S40c10	Unrelated	33.5008	597	32.9949	394	117	398
S10c5	S56c10	Unrelated	33.4951	618	45.7143	385	32	405
S50c10	S62c10	Unrelated	33.4471	586	35.3846	390	176	392
S33c10	S51c10	Unrelated	33.4459	592	32.6425	386	161	355
S37c10	S49c10	Unrelated	33.4459	592	37.2751	389	27	355
S19c10	S42c10	Unrelated	33.4454	595	28.3163	392	140	358
S20c10	S51c10	Unrelated	33.4454	595	28.8265	392	117	354
S22c10	S41c10	Unrelated	33.4454	595	41.6452	389	27	402
S23c10	S41c10	Unrelated	33.4454	595	41.6452	389	27	402
S25c10	S51c10	Unrelated	33.4454	595	33.9286	392	107	399
S53c10	S69c13	Unrelated	33.4454	595	30.1299	385	185	398
S22c10	S58c10	Unrelated	33.4448	598	39.2857	392	27	403
S25c10	S54c10	Unrelated	33.4448	598	38.2653	392	31	403
S1c1	S8c4	Unrelated	33.4443	601	43.0412	388	32	404
S35c10	S51c10	Unrelated	33.3895	593	23.2558	387	289	380
S8c4	S40c10	Unrelated	33.3893	596	40.5128	390	44	398
S19c10	S49c10	Unrelated	33.3893	596	34.0967	393	117	399
S20c10	S49c10	Unrelated	33.3893	596	36.1538	390	52	357
S25c10	S52c10	Unrelated	33.3893	596	33.0789	393	147	399
S27c10	S38c10	Unrelated	33.3893	596	34.359	390	28	272
S31c10	S52c10	Unrelated	33.3893	596	25.0646	387	291	382
S5c2	S21c10	Unrelated	33.389	599	40.9091	396	25	361
S5c2	S21c10	Unrelated	33.389	599	40.9091	396	25	361
S16c10	S17c10	Unrelated	33.389	599	39.6465	396	27	359
S16c10	S19c10	Unrelated	33.389	599	38.6364	396	27	359
S16c10	S25c10	Unrelated	33.389	599	44.3878	392	28	403
S25c10	S30c10	Unrelated	33.3887	602	40	395	28	352
S10c5	S18ac10	Unrelated	33.3871	620	46.1538	390	28	406
S10c5	S25c10	Unrelated	33.3871	620	46.1538	390	29	406
S42c10	S61c10	Unrelated	33.3858	635	44.6429	392	78	455
S2c1	S24c10	Unrelated	33.3333	585	41.9786	374	25	360
S7c3	S64c11	Unrelated	33.3333	573	39.4667	375	23	345
S8c4	S38c10	Unrelated	33.3333	597	41.7722	395	14	399
S15c10	S21c10	Unrelated	33.3333	600	40.9091	396	26	362
S18ac10	S53c10	Unrelated	33.3333	597	33.7563	394	160	399
S20c10	S53c10	Unrelated	33.3333	597	31.4721	394	187	354
S21c10	S70j234	Unrelated	33.3333	600	40.6566	396	26	362
S22c10	S45c10	Unrelated	33.3333	597	35.7143	392	52	401
S34c10	S52c10	Unrelated	33.3333	594	23.4536	388	240	380
S49c10	S59ac10	Unrelated	33.3333	594	21.9072	388	289	393
S51c10	S69c13	Unrelated	33.3333	594	24.4216	389	185	352
S52c10	S59ac10	Unrelated	33.3333	594	37.9581	382	161	399
S19c10	S61c10	Unrelated	33.2815	643	31.8408	402	238	438
S20c10	S61c10	Unrelated	33.2815	643	29.1045	402	238	408
S18ac10	S48c10	Unrelated	33.2776	598	37.2449	392	52	405
S19c10	S40c10	Unrelated	33.2776	598	40.3061	392	35	400
S21c10	S40c10	Unrelated	33.2776	598	40.2036	393	35	399
S22c10	S40c10	Unrelated	33.2776	598	40.2036	393	35	399
S25c10	S40c10	Unrelated	33.2776	598	33.1646	395	111	397
S26c10	S48c10	Unrelated	33.2776	598	36.9898	392	52	405
S4c1	S21c10	Unrelated	33.277	592	29.7158	387	113	358
S4c1	S22c10	Unrelated	33.277	592	29.9742	387	113	358
S4c1	S23c10	Unrelated	33.277	592	29.9742	387	113	358
S4c1	S24c10	Unrelated	33.277	592	29.9742	387	126	358
S40c10	S62c10	Unrelated	33.2767	589	35.3846	390	129	395
S24c10	S54c10	Unrelated	33.222	599	40.5612	392	27	403
S17c10	S42c10	Unrelated	33.2215	596	28.8265	392	140	358
S21c10	S41c10	Unrelated	33.2215	596	41.3882	389	27	402
S32c10	S43c10	Unrelated	33.2209	593	37.5328	381	161	398
S4c1	S9c4	Unrelated	33.2203	590	30.0518	386	8	257
S43c10	S62c10	Unrelated	33.2198	587	41.6452	389	21	393
S10c5	S20c10	Unrelated	33.1723	621	41.519	395	29	362
S10c5	S21c10	Unrelated	33.1723	621	40.2532	395	26	364
S10c5	S22c10	Unrelated	33.1723	621	40.2532	395	26	364
S10c5	S23c10	Unrelated	33.1723	621	40.2532	395	26	364
S10c5	S26c10	Unrelated	33.1723	621	41.7722	395	28	367
S20c10	S30c10	Unrelated	33.1675	603	40	395	28	352
S5c2	S18ac10	Unrelated	33.1667	600	43.3673	392	27	403
S5c2	S23c10	Unrelated	33.1667	600	40.9091	396	25	361
S5c2	S18ac10	Unrelated	33.1667	600	43.3673	392	27	403
S5c2	S23c10	Unrelated	33.1667	600	40.9091	396	25	361
S9c4	S58c10	Unrelated	33.1658	597	35.1899	395	47	395
S14c10	S18ac10	Unrelated	33.1658	597	39.0306	392	27	359
S14c10	S21c10	Unrelated	33.1658	597	40.3061	392	25	359
S14c10	S23c10	Unrelated	33.1658	597	40.3061	392	25	359
S14c10	S18ac10	Unrelated	33.1658	597	39.0306	392	27	359
S14c10	S21c10	Unrelated	33.1658	597	40.3061	392	25	359
S14c10	S23c10	Unrelated	33.1658	597	40.3061	392	25	359
S17c10	S47c10	Unrelated	33.1658	597	34.7826	391	139	401
S19c10	S47c10	Unrelated	33.1658	597	33.9286	392	139	400
S21c10	S49c10	Unrelated	33.1658	597	41.0256	390	52	402
S28c10	S38c10	Unrelated	33.1658	597	40.2089	383	28	404
S31c10	S49c10	Unrelated	33.1658	597	20.9184	392	291	351
S9c4	S51c10	Unrelated	33.165	594	39.2308	390	47	384
S27c10	S41c10	Unrelated	33.165	594	36.2694	386	27	362
S27c10	S51c10	Unrelated	33.165	594	33.5065	385	48	356
S32c10	S52c10	Unrelated	33.165	594	37.1728	382	161	385
S33c10	S47c10	Unrelated	33.165	594	24.031	387	289	393
S33c10	S52c10	Unrelated	33.165	594	36.911	382	161	385
S34c10	S51c10	Unrelated	33.165	594	23.2558	387	289	380
S43c10	S59ac10	Unrelated	33.165	594	38.3202	381	161	399
S43c10	S60bc10	Unrelated	33.165	594	38.3202	381	161	399
S46c10	S62c10	Unrelated	33.1633	588	43.1525	387	22	396
S36c10	S38c10	Unrelated	33.1606	579	34.7826	368	24	268
S1c1	S25c10	Unrelated	33.1126	604	40.2532	395	29	353
S15c10	S18ac10	Unrelated	33.1115	601	43.3673	392	28	404
S15c10	S23c10	Unrelated	33.1115	601	40.9091	396	26	362
S23c10	S70j234	Unrelated	33.1115	601	40.6566	396	26	362
S8c4	S58c10	Unrelated	33.1104	598	38.5787	394	28	397
S19c10	S53c10	Unrelated	33.1104	598	34.0102	394	160	399
S21c10	S53c10	Unrelated	33.1104	598	39.1304	391	49	402
S23c10	S53c10	Unrelated	33.1104	598	39.1304	391	49	402
S24c10	S45c10	Unrelated	33.1104	598	36.2245	392	52	401
S25c10	S53c10	Unrelated	33.1104	598	32.2335	394	187	399
S26c10	S53c10	Unrelated	33.1104	598	33.2487	394	160	399
S8c4	S50c10	Unrelated	33.1092	595	39.3316	389	47	398
S14c10	S55c10	Unrelated	33.1092	595	37.4359	390	27	354
S14c10	S55c10	Unrelated	33.1092	595	37.4359	390	27	354
S27c10	S52c10	Unrelated	33.1092	595	36.8146	383	161	385
S33c10	S53c10	Unrelated	33.1092	595	41.8848	382	8	399
S49c10	S60bc10	Unrelated	33.1092	595	21.9072	388	289	393
S52c10	S60bc10	Unrelated	33.1092	595	23.4536	388	240	393
S2c1	S19c10	Unrelated	33.1058	586	46.6125	369	27	403
S2c1	S53c10	Unrelated	33.1034	580	25.6684	374	180	347
S36c10	S49c10	Unrelated	33.1023	577	35.2304	369	151	349
S18ac10	S61c10	Unrelated	33.0745	644	32.0896	402	238	438
S21c10	S61c10	Unrelated	33.0745	644	29.1045	402	238	408
S22c10	S61c10	Unrelated	33.0745	644	29.1045	402	238	408
S23c10	S61c10	Unrelated	33.0745	644	29.1045	402	238	408
S25c10	S61c10	Unrelated	33.0745	644	29.602	402	238	408
S26c10	S61c10	Unrelated	33.0745	644	29.1045	402	238	410
S17c10	S48c10	Unrelated	33.0551	599	36.9898	392	52	405
S19c10	S48c10	Unrelated	33.0551	599	34.4388	392	107	405
S8c4	S47c10	Unrelated	33.0537	596	41.0256	390	27	398
S14c10	S56c10	Unrelated	33.0537	596	36.8286	391	27	354
S14c10	S56c10	Unrelated	33.0537	596	36.8286	391	27	354
S39c10	S54c10	Unrelated	33.0537	596	38.9313	393	28	381
S20c10	S54c10	Unrelated	33	600	37.3096	394	31	401
S24c10	S58c10	Unrelated	33	600	39.7959	392	27	403
S25c10	S58c10	Unrelated	33	600	29.2929	396	294	399
S18ac10	S50c10	Unrelated	32.9983	597	37.9487	390	52	401
S24c10	S41c10	Unrelated	32.9983	597	42.0513	390	27	401
S33c10	S54c10	Unrelated	32.9983	597	18.7817	394	27	91
S33c10	S58c10	Unrelated	32.9983	597	16.7513	394	48	91
S37c10	S52c10	Unrelated	32.9966	594	27.8061	392	185	352
S39c10	S52c10	Unrelated	32.9966	594	28.5714	392	137	352
S58c10	S61c10	Unrelated	32.9688	640	42.3858	394	78	452
S10c5	S19c10	Unrelated	32.9582	622	45.3846	390	28	406
S5c2	S17c10	Unrelated	32.9451	601	38.8889	396	27	359
S5c2	S20c10	Unrelated	32.9451	601	38.6364	396	28	359
S5c2	S22c10	Unrelated	32.9451	601	40.9091	396	25	361
S5c2	S25c10	Unrelated	32.9451	601	39.1414	396	28	361
S5c2	S26c10	Unrelated	32.9451	601	38.8889	396	27	359
S5c2	S17c10	Unrelated	32.9451	601	38.8889	396	27	359
S5c2	S20c10	Unrelated	32.9451	601	38.6364	396	28	359
S5c2	S22c10	Unrelated	32.9451	601	40.9091	396	25	361
S5c2	S25c10	Unrelated	32.9451	601	39.1414	396	28	361
S5c2	S26c10	Unrelated	32.9451	601	38.8889	396	27	359
S16c10	S20c10	Unrelated	32.9451	601	39.6465	396	28	359
S9c4	S54c10	Unrelated	32.9431	598	37.0558	394	28	396
S14c10	S17c10	Unrelated	32.9431	598	39.0306	392	27	359
S14c10	S19c10	Unrelated	32.9431	598	38.0102	392	27	359
S14c10	S22c10	Unrelated	32.9431	598	40.3061	392	25	359
S14c10	S26c10	Unrelated	32.9431	598	39.0306	392	27	359
S14c10	S17c10	Unrelated	32.9431	598	39.0306	392	27	359
S14c10	S19c10	Unrelated	32.9431	598	38.0102	392	27	359
S14c10	S22c10	Unrelated	32.9431	598	40.3061	392	25	359
S14c10	S26c10	Unrelated	32.9431	598	39.0306	392	27	359
S23c10	S49c10	Unrelated	32.9431	598	41.0256	390	52	402
S9c4	S50c10	Unrelated	32.9412	595	40.3599	389	27	397
S27c10	S43c10	Unrelated	32.9412	595	17.3913	391	289	355
S28c10	S51c10	Unrelated	32.9412	595	33.2468	385	48	356
S52c10	S61c10	Unrelated	32.9154	638	42.2392	393	78	407
S1c1	S20c10	Unrelated	32.8926	605	40.2532	395	29	353
S15c10	S17c10	Unrelated	32.8904	602	38.8889	396	28	360
S15c10	S20c10	Unrelated	32.8904	602	38.6364	396	29	360
S15c10	S22c10	Unrelated	32.8904	602	40.9091	396	26	362
S15c10	S25c10	Unrelated	32.8904	602	39.1414	396	29	362
S15c10	S26c10	Unrelated	32.8904	602	38.8889	396	28	360
S18ac10	S70j234	Unrelated	32.8904	602	43.1122	392	28	404
S20c10	S70j234	Unrelated	32.8904	602	38.3838	396	29	360
S22c10	S70j234	Unrelated	32.8904	602	40.6566	396	26	362
S25c10	S70j234	Unrelated	32.8904	602	38.8889	396	29	362
S22c10	S53c10	Unrelated	32.8881	599	38.0102	392	49	359
S24c10	S53c10	Unrelated	32.8881	599	41.4322	391	31	402
S8c4	S51c10	Unrelated	32.8859	596	39.7436	390	47	385
S35c10	S47c10	Unrelated	32.8859	596	18.1122	392	289	349
S41c10	S69c13	Unrelated	32.8859	596	23.5142	387	290	381
S17c10	S61c10	Unrelated	32.8682	645	32.5871	402	238	438
S24c10	S61c10	Unrelated	32.8682	645	29.602	402	238	408
S45c10	S61c10	Unrelated	32.8638	639	41.3706	394	100	455
S17c10	S40c10	Unrelated	32.8333	600	32.9114	395	117	397
S21c10	S48c10	Unrelated	32.8333	600	35.2041	392	52	402
S23c10	S48c10	Unrelated	32.8333	600	35.4592	392	52	402
S24c10	S40c10	Unrelated	32.8333	600	40.7125	393	35	399
S24c10	S48c10	Unrelated	32.8333	600	35.9694	392	52	402
S31c10	S40c10	Unrelated	32.8333	600	36.1979	384	51	365
S8c4	S14c10	Unrelated	32.8308	597	42.6735	389	24	402
S8c4	S14c10	Unrelated	32.8308	597	42.6735	389	24	402
S8c4	S49c10	Unrelated	32.8308	597	41.2821	390	27	398
S27c10	S53c10	Unrelated	32.8308	597	33.2474	388	48	355
S39c10	S58c10	Unrelated	32.8308	597	38.1679	393	28	381
S48c10	S62c10	Unrelated	32.8257	591	37.6923	390	108	395
S19c10	S54c10	Unrelated	32.7787	601	40.3599	389	27	406
S19c10	S58c10	Unrelated	32.7787	601	38.0463	389	49	406
S21c10	S43c10	Unrelated	32.7759	598	39.4872	390	51	401
S23c10	S43c10	Unrelated	32.7759	598	39.4872	390	51	401
S26c10	S50c10	Unrelated	32.7759	598	37.6923	390	52	401
S28c10	S40c10	Unrelated	32.7759	598	41.5789	380	31	401
S35c10	S40c10	Unrelated	32.7759	598	41.0526	380	31	401
S39c10	S46c10	Unrelated	32.7731	595	37.7551	392	21	379
S51c10	S62c10	Unrelated	32.7674	589	35.7326	389	131	393
S54c10	S61c10	Unrelated	32.7613	641	42.132	394	78	452
S2c1	S51c10	Unrelated	32.7586	580	17.3797	374	237	345
S5c2	S19c10	Unrelated	32.7243	602	38.1313	396	27	359
S5c2	S19c10	Unrelated	32.7243	602	38.1313	396	27	359
S14c10	S20c10	Unrelated	32.7212	599	38.5204	392	28	359
S14c10	S25c10	Unrelated	32.7212	599	38.7755	392	28	359
S14c10	S20c10	Unrelated	32.7212	599	38.5204	392	28	359
S14c10	S25c10	Unrelated	32.7212	599	38.7755	392	28	359
S22c10	S49c10	Unrelated	32.7212	599	40.7692	390	52	388
S24c10	S49c10	Unrelated	32.7212	599	36.4796	392	117	400
S35c10	S38c10	Unrelated	32.7212	599	41.2533	383	28	404
S38c10	S55c10	Unrelated	32.7212	599	41.3265	392	19	399
S54c10	S55c10	Unrelated	32.7212	599	13.198	394	28	81
S32c10	S47c10	Unrelated	32.7181	596	23.7726	387	289	393
S35c10	S41c10	Unrelated	32.7181	596	40.1575	381	27	386
S39c10	S53c10	Unrelated	32.7181	596	37.7551	392	47	380
S51c10	S55c10	Unrelated	32.7181	596	32.9923	391	109	400
S4c1	S8c4	Unrelated	32.715	593	26.6839	386	45	257
S2c1	S52c10	Unrelated	32.7022	581	23.2432	370	237	390
S36c10	S54c10	Unrelated	32.7022	581	38.2514	366	30	349
S15c10	S19c10	Unrelated	32.67	603	38.1313	396	28	360
S17c10	S70j234	Unrelated	32.67	603	38.6364	396	28	360
S26c10	S70j234	Unrelated	32.67	603	38.6364	396	28	360
S20c10	S45c10	Unrelated	32.6667	600	31.2183	394	113	402
S25c10	S45c10	Unrelated	32.6667	600	35.0254	394	107	402
S38c10	S56c10	Unrelated	32.6667	600	41.4758	393	19	399
S54c10	S56c10	Unrelated	32.6667	600	12.9114	395	28	81
S32c10	S53c10	Unrelated	32.6633	597	41.0995	382	19	399
S43c10	S69c13	Unrelated	32.6633	597	36.911	382	162	399
S47c10	S59ac10	Unrelated	32.6633	597	21.9072	388	289	393
S47c10	S60bc10	Unrelated	32.6633	597	21.9072	388	289	393
S51c10	S56c10	Unrelated	32.6633	597	33.2481	391	110	401
S7c3	S65c11	Unrelated	32.6389	576	39.2	375	23	345
S20c10	S48c10	Unrelated	32.6123	601	30.203	394	113	403
S22c10	S48c10	Unrelated	32.6123	601	35.2041	392	52	402
S9c4	S53c10	Unrelated	32.6087	598	39.0306	392	47	396
S12c5	S53c10	Unrelated	32.6087	598	28.3163	392	283	396
S12c5	S53c10	Unrelated	32.6087	598	28.3163	392	283	396
S33c10	S40c10	Unrelated	32.6087	598	38.1818	385	31	364
S37c10	S58c10	Unrelated	32.6087	598	37.9135	393	28	381
S47c10	S69c13	Unrelated	32.6087	598	17.3469	392	290	350
S48c10	S61c10	Unrelated	32.6053	641	41.3706	394	100	456
S12c5	S13c5	Unrelated	32.605	595	15.6658	383	29	85
S12c5	S13c5	Unrelated	32.605	595	15.6658	383	29	85
S13c5	S12c5	Unrelated	32.605	595	15.6658	383	29	85
S12c5	S13c5	Unrelated	32.605	595	15.6658	383	29	85
S20c10	S58c10	Unrelated	32.5581	602	36.802	394	31	401
S8c4	S53c10	Unrelated	32.5543	599	39.5408	392	47	397
S22c10	S43c10	Unrelated	32.5543	599	39.2308	390	51	387
S31c10	S41c10	Unrelated	32.5543	599	40.4199	381	27	387
S32c10	S54c10	Unrelated	32.5543	599	19.2893	394	27	91
S34c10	S40c10	Unrelated	32.5543	599	21.7949	390	289	391
S40c10	S59ac10	Unrelated	32.5543	599	35.567	388	31	355
S40c10	S60bc10	Unrelated	32.5543	599	35.567	388	31	355
S33c10	S43c10	Unrelated	32.5503	596	37.5328	381	161	398
S37c10	S47c10	Unrelated	32.5503	596	27.8061	392	286	354
S39c10	S47c10	Unrelated	32.5503	596	28.3163	392	137	354
S29c10	S40c10	Unrelated	32.5203	615	40.4199	381	51	403
S18ac10	S46c10	Unrelated	32.5	600	31.2977	393	147	385
S19c10	S46c10	Unrelated	32.5	600	31.0433	393	147	385
S20c10	S46c10	Unrelated	32.5	600	40.617	389	31	389
S25c10	S46c10	Unrelated	32.5	600	39.6419	391	31	392
S25c10	S49c10	Unrelated	32.5	600	31.0433	393	117	354
S55c10	S58c10	Unrelated	32.5	600	13.4518	394	28	81
S41c10	S59ac10	Unrelated	32.4958	597	39.267	382	27	398
S41c10	S60bc10	Unrelated	32.4958	597	39.267	382	27	398
S2c1	S47c10	Unrelated	32.4742	582	23.0978	368	286	392
S29c10	S51c10	Unrelated	32.4633	613	20.1531	392	292	351
S19c10	S70j234	Unrelated	32.4503	604	37.8788	396	28	360
S56c10	S58c10	Unrelated	32.4459	601	13.1646	395	28	81
S8c4	S44c10	Unrelated	32.4415	598	32.0513	390	47	348
S9c4	S47c10	Unrelated	32.4415	598	39.2308	390	27	397
S9c4	S49c10	Unrelated	32.4415	598	40	390	27	397
S9c4	S52c10	Unrelated	32.4415	598	37.9487	390	47	384
S27c10	S49c10	Unrelated	32.4415	598	18.3673	392	289	350
S35c10	S49c10	Unrelated	32.4415	598	18.6224	392	289	352
S39c10	S40c10	Unrelated	32.4415	598	39.8477	394	27	379
S2c1	S21c10	Unrelated	32.4278	589	41.7112	374	25	360
S2c1	S23c10	Unrelated	32.4278	589	41.7112	374	25	360
S29c10	S52c10	Unrelated	32.4104	614	20.1531	392	288	352
S6c3	S17c10	Unrelated	32.3967	605	39.2405	395	27	359
S25c10	S48c10	Unrelated	32.392	602	32.6531	392	107	405
S32c10	S40c10	Unrelated	32.3873	599	37.6623	385	31	364
S37c10	S54c10	Unrelated	32.3873	599	38.1679	393	28	381
S49c10	S69c13	Unrelated	32.3873	599	17.8571	392	290	352
S10c5	S52c10	Unrelated	32.3625	618	20.6633	392	288	352
S36c10	S53c10	Unrelated	32.358	581	40.5479	365	40	391
S47c10	S68c11	Unrelated	32.3529	578	33.0623	369	151	349
S6c3	S55c10	Unrelated	32.3383	603	42.7083	384	31	402
S17c10	S54c10	Unrelated	32.3383	603	39.2857	392	27	403
S18ac10	S54c10	Unrelated	32.3383	603	39.7959	392	27	403
S18ac10	S58c10	Unrelated	32.3383	603	29.798	396	294	399
S21c10	S38c10	Unrelated	32.3383	603	21.066	394	23	150
S26c10	S54c10	Unrelated	32.3383	603	39.5408	392	27	403
S31c10	S38c10	Unrelated	32.3383	603	21.5736	394	28	171
S19c10	S50c10	Unrelated	32.3333	600	32.398	392	129	399
S20c10	S50c10	Unrelated	32.3333	600	38.3033	389	52	402
S23c10	S50c10	Unrelated	32.3333	600	37.6923	390	52	401
S24c10	S50c10	Unrelated	32.3333	600	37.6923	390	52	401
S31c10	S43c10	Unrelated	32.3333	600	27.7202	386	291	395
S31c10	S51c10	Unrelated	32.3333	600	20.6633	392	291	350
S32c10	S58c10	Unrelated	32.3333	600	17.0051	394	48	91
S32c10	S41c10	Unrelated	32.3283	597	38.8451	381	27	385
S32c10	S51c10	Unrelated	32.3283	597	16.5816	392	289	349
S33c10	S41c10	Unrelated	32.3283	597	39.3701	381	27	385
S6c3	S56c10	Unrelated	32.2848	604	42.0779	385	31	402
S17c10	S46c10	Unrelated	32.2795	601	38.1074	391	35	387
S26c10	S46c10	Unrelated	32.2795	601	31.0433	393	147	385
S27c10	S54c10	Unrelated	32.2795	601	19.2405	395	27	91
S27c10	S58c10	Unrelated	32.2795	601	18.9873	395	27	91
S34c10	S38c10	Unrelated	32.2795	601	40.9922	383	28	404
S28c10	S41c10	Unrelated	32.2742	598	40.1575	381	27	399
S33c10	S49c10	Unrelated	32.2742	598	18.3673	392	289	350
S35c10	S43c10	Unrelated	32.2742	598	21.7054	387	289	393
S37c10	S53c10	Unrelated	32.2742	598	37.5959	391	47	381
S41c10	S55c10	Unrelated	32.2742	598	41.7526	388	26	403
S29c10	S54c10	Unrelated	32.2528	617	18.1818	396	28	92
S2c1	S49c10	Unrelated	32.247	583	17.3797	374	286	348
S36c10	S51c10	Unrelated	32.2414	580	31.044	364	180	376
S6c3	S52c10	Unrelated	32.2204	599	16.8367	392	240	350
S28c10	S49c10	Unrelated	32.2204	599	16.5816	392	289	351
S34c10	S47c10	Unrelated	32.2204	599	17.602	392	289	349
S37c10	S40c10	Unrelated	32.2204	599	39.5939	394	27	379
S41c10	S56c10	Unrelated	32.2204	599	42.0103	388	27	404
S2c1	S22c10	Unrelated	32.2034	590	41.7112	374	25	360
S41c10	S68c11	Unrelated	32.1799	578	23.1405	363	286	377
S6c3	S24c10	Unrelated	32.1782	606	38.9873	395	25	361
S9c4	S45c10	Unrelated	32.1667	600	35.4592	392	45	396
S16c10	S58c10	Unrelated	32.1667	600	16.5394	393	27	90
S42c10	S64c11	Unrelated	32.1489	591	27.4611	386	235	379
S42c10	S66c11	Unrelated	32.1489	591	27.2021	386	235	379
S10c5	S47c10	Unrelated	32.1486	619	26.5464	388	288	396
S17c10	S58c10	Unrelated	32.1192	604	29.0404	396	294	399
S23c10	S38c10	Unrelated	32.1192	604	21.066	394	23	150
S24c10	S38c10	Unrelated	32.1192	604	15.6566	396	23	85
S26c10	S58c10	Unrelated	32.1192	604	29.5455	396	294	399
S21c10	S50c10	Unrelated	32.1131	601	37.4359	390	52	401
S22c10	S50c10	Unrelated	32.1131	601	37.4359	390	52	401
S25c10	S50c10	Unrelated	32.1131	601	38.2051	390	52	401
S40c10	S55c10	Unrelated	32.1131	601	37.9135	393	20	401
S5c2	S47c10	Unrelated	32.107	598	26.0982	387	291	396
S5c2	S47c10	Unrelated	32.107	598	26.0982	387	291	396
S16c10	S47c10	Unrelated	32.107	598	26.3566	387	291	396
S37c10	S46c10	Unrelated	32.107	598	37.7551	392	21	379
S2c1	S43c10	Unrelated	32.0755	583	22.7027	370	285	389
S21c10	S47c10	Unrelated	32.0598	602	35.2941	391	52	358
S23c10	S47c10	Unrelated	32.0598	602	35.2941	391	52	358
S30c10	S53c10	Unrelated	32.0598	602	16.285	393	285	346
S35c10	S58c10	Unrelated	32.0598	602	18.481	395	27	91
S40c10	S56c10	Unrelated	32.0598	602	38.1679	393	21	402
S58c10	S59ac10	Unrelated	32.0598	602	18.9873	395	27	91
S58c10	S60bc10	Unrelated	32.0598	602	18.9873	395	27	91
S9c4	S44c10	Unrelated	32.0534	599	32.3077	390	8	258
S12c5	S41c10	Unrelated	32.0534	599	30	390	289	384
S12c5	S41c10	Unrelated	32.0534	599	30	390	289	384
S15c10	S47c10	Unrelated	32.0534	599	26.0982	387	292	397
S32c10	S49c10	Unrelated	32.0534	599	18.3673	392	289	350
S34c10	S41c10	Unrelated	32.0534	599	23.5142	387	289	380
S34c10	S43c10	Unrelated	32.0534	599	21.7054	387	289	393
S42c10	S55c10	Unrelated	32.0534	599	34.5269	391	26	345
S43c10	S55c10	Unrelated	32.0534	599	31.7136	391	284	400
S2c1	S46c10	Unrelated	32.0205	584	23.5135	370	286	390
S36c10	S58c10	Unrelated	32.0205	584	35.6948	367	44	348
S31c10	S53c10	Unrelated	32.0066	603	21.6285	393	291	351
S35c10	S46c10	Unrelated	32	600	27.2727	385	184	396
S42c10	S56c10	Unrelated	32	600	34.2711	391	27	346
S43c10	S56c10	Unrelated	32	600	31.7136	391	285	401
S46c10	S59ac10	Unrelated	32	600	22.6804	388	289	393
S46c10	S60bc10	Unrelated	32	600	22.6804	388	289	393
S53c10	S70j234	Unrelated	32	600	37.2396	384	49	401
S10c5	S51c10	Unrelated	31.9871	619	20.6633	392	292	351
S29c10	S47c10	Unrelated	31.9805	616	26.2887	388	288	396
S4c1	S64c11	Unrelated	31.9728	588	25.1969	381	235	352
S4c1	S66c11	Unrelated	31.9728	588	25.1969	381	235	352
S6c3	S18ac10	Unrelated	31.9605	607	39.2405	395	6	359
S6c3	S21c10	Unrelated	31.9605	607	39.4937	395	25	361
S6c3	S23c10	Unrelated	31.9605	607	39.4937	395	25	361
S6c3	S25c10	Unrelated	31.9605	607	39.4937	395	28	361
S6c3	S26c10	Unrelated	31.9605	607	39.2405	395	6	359
S36c10	S47c10	Unrelated	31.9588	582	26.0163	369	180	346
S36c10	S52c10	Unrelated	31.9588	582	17.8862	369	237	346
S1c1	S40c10	Unrelated	31.9536	604	17.2589	394	286	347
S8c4	S46c10	Unrelated	31.9468	601	39.8977	391	15	385
S8c4	S52c10	Unrelated	31.9468	601	33.7596	391	47	354
S16c10	S54c10	Unrelated	31.9468	601	16.7939	393	27	90
S45c10	S55c10	Unrelated	31.9468	601	36.3171	391	46	402
S53c10	S55c10	Unrelated	31.9468	601	37.8517	391	46	402
S8c4	S61c10	Unrelated	31.9444	648	38.6935	398	79	410
S22c10	S38c10	Unrelated	31.9008	605	21.066	394	23	150
S31c10	S54c10	Unrelated	31.9008	605	20.4545	396	27	91
S31c10	S58c10	Unrelated	31.9008	605	20.202	396	27	91
S1c1	S51c10	Unrelated	31.8937	602	15.8163	392	286	346
S24c10	S43c10	Unrelated	31.8937	602	40.5128	390	27	401
S32c10	S38c10	Unrelated	31.8937	602	40.3141	382	28	404
S45c10	S56c10	Unrelated	31.8937	602	36.3171	391	47	403
S53c10	S56c10	Unrelated	31.8937	602	37.8517	391	47	403
S16c10	S49c10	Unrelated	31.8865	599	21.6837	392	291	352
S1c1	S49c10	Unrelated	31.8408	603	16.0714	392	286	347
S6c3	S38c10	Unrelated	31.8408	603	20.7161	391	28	171
S20c10	S47c10	Unrelated	31.8408	603	32.8244	393	117	385
S22c10	S47c10	Unrelated	31.8408	603	35.2941	391	52	358
S35c10	S54c10	Unrelated	31.8408	603	18.7342	395	27	91
S38c10	S60bc10	Unrelated	31.8408	603	21.4834	391	28	171
S54c10	S59ac10	Unrelated	31.8408	603	38.7597	387	27	397
S54c10	S60bc10	Unrelated	31.8408	603	38.7597	387	27	397
S57c10	S60bc10	Unrelated	31.8408	603	19.9488	391	252	349
S5c2	S53c10	Unrelated	31.8333	600	26.8041	388	291	396
S5c2	S53c10	Unrelated	31.8333	600	26.8041	388	291	396
S12c5	S42c10	Unrelated	31.8333	600	25.2551	392	176	352
S12c5	S42c10	Unrelated	31.8333	600	25.2551	392	176	352
S16c10	S53c10	Unrelated	31.8333	600	31.6195	389	161	355
S27c10	S44c10	Unrelated	31.8333	600	24.1645	389	185	359
S28c10	S50c10	Unrelated	31.8333	600	17.6471	391	289	355
S39c10	S45c10	Unrelated	31.8333	600	31.7136	391	157	381
S47c10	S70j234	Unrelated	31.8333	600	26.0982	387	292	397
S10c5	S40c10	Unrelated	31.8328	622	38.2812	384	51	400
S29c10	S58c10	Unrelated	31.8255	619	18.1818	396	28	92
S1c1	S53c10	Unrelated	31.7881	604	16.5394	393	286	347
S12c5	S39c10	Unrelated	31.7881	604	33.8384	396	184	395
S12c5	S39c10	Unrelated	31.7881	604	33.8384	396	184	395
S30c10	S40c10	Unrelated	31.7881	604	17.5127	394	285	346
S31c10	S45c10	Unrelated	31.7881	604	18.8295	393	291	355
S36c10	S43c10	Unrelated	31.7869	582	33.6043	369	152	352
S10c5	S54c10	Unrelated	31.7817	623	17.9293	396	28	92
S15c10	S53c10	Unrelated	31.7804	601	26.8041	388	292	397
S46c10	S55c10	Unrelated	31.7804	601	39.2765	387	21	405
S10c5	S43c10	Unrelated	31.7742	620	27.6486	387	292	396
S4c1	S39c10	Unrelated	31.7647	595	11.1111	387	319	355
S4c1	S65c11	Unrelated	31.7487	589	24.9344	381	235	352
S6c3	S22c10	Unrelated	31.7434	608	39.4937	395	25	361
S30c10	S54c10	Unrelated	31.7355	605	18.6869	396	27	91
S6c3	S53c10	Unrelated	31.7276	602	15.0895	391	48	90
S46c10	S56c10	Unrelated	31.7276	602	39.5349	387	22	406
S52c10	S56c10	Unrelated	31.7276	602	32.9082	392	240	401
S50c10	S68c11	Unrelated	31.7241	580	19.6185	367	286	354
S10c5	S49c10	Unrelated	31.723	621	21.9388	392	288	352
S37c10	S43c10	Unrelated	31.7195	599	37.0844	391	16	379
S42c10	S65c11	Unrelated	31.7032	593	27.2021	386	235	379
S1c1	S54c10	Unrelated	31.6832	606	18.4343	396	28	92
S1c1	S58c10	Unrelated	31.6832	606	18.1818	396	28	92
S20c10	S38c10	Unrelated	31.6832	606	32.4873	394	28	352
S18ac10	S43c10	Unrelated	31.675	603	39.0746	389	51	405
S19c10	S43c10	Unrelated	31.675	603	38.4615	390	51	404
S26c10	S43c10	Unrelated	31.675	603	38.8175	389	51	405
S16c10	S52c10	Unrelated	31.6667	600	24.7423	388	242	381
S32c10	S50c10	Unrelated	31.6667	600	19.2308	390	289	357
S2c1	S54c10	Unrelated	31.6327	588	19.0981	377	24	88
S2c1	S57c10	Unrelated	31.6327	588	21.0811	370	245	349
S2c1	S58c10	Unrelated	31.6327	588	18.8329	377	24	88
S2c1	S41c10	Unrelated	31.6239	585	37.7358	371	20	352
S1c1	S47c10	Unrelated	31.6225	604	16.3265	392	286	347
S21c10	S46c10	Unrelated	31.6225	604	38.8747	391	35	387
S22c10	S46c10	Unrelated	31.6225	604	38.8747	391	35	387
S23c10	S46c10	Unrelated	31.6225	604	38.8747	391	35	387
S24c10	S47c10	Unrelated	31.6225	604	33.3333	393	117	399
S34c10	S58c10	Unrelated	31.6225	604	18.481	395	27	91
S38c10	S59ac10	Unrelated	31.6225	604	21.4834	391	28	171
S57c10	S59ac10	Unrelated	31.6225	604	19.9488	391	252	349
S61c10	S62c10	Unrelated	31.6199	642	29.4872	390	234	404
S12c5	S44c10	Unrelated	31.614	601	26.7857	392	176	352
S12c5	S44c10	Unrelated	31.614	601	26.7857	392	176	352
S21c10	S66c11	Unrelated	31.614	601	20.3608	388	247	357
S23c10	S66c11	Unrelated	31.614	601	20.3608	388	247	357
S28c10	S42c10	Unrelated	31.614	601	24.6787	389	184	357
S33c10	S46c10	Unrelated	31.614	601	17.8571	392	289	351
S37c10	S45c10	Unrelated	31.614	601	30.6122	392	185	380
S14c10	S53c10	Unrelated	31.6054	598	21.1735	392	287	348
S14c10	S53c10	Unrelated	31.6054	598	21.1735	392	287	348
S39c10	S63c11	Unrelated	31.5789	589	18.4	375	287	399
S10c5	S58c10	Unrelated	31.5705	624	17.9293	396	28	92
S12c5	S37c10	Unrelated	31.5702	605	33.0808	396	184	395
S12c5	S37c10	Unrelated	31.5702	605	33.0808	396	184	395
S57c10	S69c13	Unrelated	31.5702	605	20.4082	392	252	349
S47c10	S63c11	Unrelated	31.57	586	17.5532	376	286	349
S49c10	S63c11	Unrelated	31.57	586	17.2872	376	286	347
S8c4	S42c10	Unrelated	31.5615	602	32.3077	390	47	348
S9c4	S46c10	Unrelated	31.5615	602	38.3632	391	15	384
S16c10	S40c10	Unrelated	31.5615	602	21.3198	394	291	355
S23c10	S62c10	Unrelated	31.5615	602	30.2564	390	294	402
S34c10	S46c10	Unrelated	31.5615	602	27.2727	385	184	396
S34c10	S49c10	Unrelated	31.5615	602	18.3673	392	289	352
S39c10	S48c10	Unrelated	31.5615	602	30.3571	392	185	381
S42c10	S69c13	Unrelated	31.5615	602	27.7202	386	185	382
S44c10	S69c13	Unrelated	31.5615	602	22.108	389	290	379
S52c10	S55c10	Unrelated	31.5615	602	32.9082	392	239	400
S36c10	S41c10	Unrelated	31.5609	583	37.0572	367	26	347
S36c10	S50c10	Unrelated	31.5609	583	17.9348	368	286	352
S6c3	S20c10	Unrelated	31.5271	609	38.9873	395	28	359
S30c10	S58c10	Unrelated	31.5182	606	18.4343	396	27	91
S30c10	S51c10	Unrelated	31.5091	603	15.5612	392	285	345
S39c10	S43c10	Unrelated	31.5	600	37.3402	391	16	379
S39c10	S44c10	Unrelated	31.5	600	29.5918	392	291	359
S41c10	S66c11	Unrelated	31.4815	594	28.1654	387	173	391
S46c10	S61c10	Unrelated	31.4729	645	45.8549	386	82	462
S8c4	S45c10	Unrelated	31.457	604	36.2245	392	45	397
S20c10	S43c10	Unrelated	31.457	604	36.6667	390	51	404
S33c10	S38c10	Unrelated	31.457	604	40.5759	382	28	404
S5c2	S49c10	Unrelated	31.4476	601	21.4286	392	291	352
S5c2	S49c10	Unrelated	31.4476	601	21.4286	392	291	352
S32c10	S42c10	Unrelated	31.4476	601	23.3933	389	185	355
S32c10	S44c10	Unrelated	31.4476	601	23.3933	389	185	355
S33c10	S50c10	Unrelated	31.4476	601	19.4872	390	289	357
S14c10	S47c10	Unrelated	31.4381	598	20.9184	392	287	350
S14c10	S47c10	Unrelated	31.4381	598	20.9184	392	287	350
S47c10	S65c11	Unrelated	31.4286	595	31.0078	387	151	392
S1c1	S52c10	Unrelated	31.405	605	16.0714	392	286	347
S25c10	S47c10	Unrelated	31.405	605	33.0789	393	117	390
S28c10	S54c10	Unrelated	31.405	605	19.2405	395	27	91
S28c10	S58c10	Unrelated	31.405	605	18.9873	395	27	91
S31c10	S46c10	Unrelated	31.405	605	23.2558	387	287	395
S34c10	S54c10	Unrelated	31.405	605	18.7342	395	27	91
S35c10	S57c10	Unrelated	31.405	605	20.2046	391	252	349
S15c10	S49c10	Unrelated	31.3953	602	21.4286	392	292	353
S22c10	S66c11	Unrelated	31.3953	602	20.3608	388	247	357
S28c10	S44c10	Unrelated	31.3953	602	19.1816	391	289	355
S35c10	S50c10	Unrelated	31.3953	602	22.1649	388	289	392
S49c10	S70j234	Unrelated	31.3953	602	21.4286	392	292	353
S53c10	S68c11	Unrelated	31.3894	583	17.027	370	286	347
S37c10	S63c11	Unrelated	31.3559	590	18.1333	375	287	399
S12c5	S46c10	Unrelated	31.3433	603	29.0076	393	283	382
S12c5	S46c10	Unrelated	31.3433	603	29.0076	393	283	382
S18ac10	S62c10	Unrelated	31.3433	603	30	390	187	399
S21c10	S62c10	Unrelated	31.3433	603	30.2564	390	294	402
S22c10	S62c10	Unrelated	31.3433	603	30	390	294	402
S33c10	S45c10	Unrelated	31.3433	603	18.3206	393	289	353
S49c10	S55c10	Unrelated	31.3433	603	30.179	391	134	352
S29c10	S49c10	Unrelated	31.3409	619	21.6837	392	288	352
S4c1	S37c10	Unrelated	31.3233	597	10.8527	387	319	355
S50c10	S61c10	Unrelated	31.3178	645	40.8163	392	82	455
S6c3	S19c10	Unrelated	31.3115	610	38.481	395	6	359
S5c2	S58c10	Unrelated	31.2914	604	17.3028	393	27	90
S5c2	S58c10	Unrelated	31.2914	604	17.3028	393	27	90
S15c10	S40c10	Unrelated	31.2914	604	21.066	394	292	356
S40c10	S70j234	Unrelated	31.2914	604	21.066	394	292	356
S49c10	S56c10	Unrelated	31.2914	604	30.6905	391	135	353
S54c10	S68c11	Unrelated	31.2821	585	19.6765	371	24	87
S58c10	S68c11	Unrelated	31.2821	585	19.407	371	24	87
S16c10	S43c10	Unrelated	31.2812	601	23.0179	391	291	357
S37c10	S44c10	Unrelated	31.2812	601	28.5714	392	291	355
S39c10	S61c10	Unrelated	31.2789	649	38.3632	391	79	411
S4c1	S32c10	Unrelated	31.2709	598	21.5026	386	307	355
S44c10	S64c11	Unrelated	31.2605	595	26.6839	386	235	379
S10c5	S53c10	Unrelated	31.25	624	22.1374	393	288	352
S18ac10	S38c10	Unrelated	31.25	608	16.4141	396	23	85
S25c10	S38c10	Unrelated	31.25	608	19.0355	394	28	150
S26c10	S38c10	Unrelated	31.25	608	16.1616	396	23	85
S15c10	S58c10	Unrelated	31.2397	605	17.3028	393	28	91
S17c10	S43c10	Unrelated	31.2397	605	37.6923	390	51	404
S25c10	S43c10	Unrelated	31.2397	605	31.8878	392	118	402
S28c10	S48c10	Unrelated	31.2397	605	15.2284	394	289	353
S30c10	S47c10	Unrelated	31.2397	605	16.3265	392	285	346
S30c10	S49c10	Unrelated	31.2397	605	15.8163	392	285	346
S30c10	S52c10	Unrelated	31.2397	605	15.8163	392	285	346
S31c10	S50c10	Unrelated	31.2397	605	20.4604	391	291	357
S2c1	S48c10	Unrelated	31.2394	589	20.5405	370	287	392
S14c10	S49c10	Unrelated	31.2187	599	20.6633	392	287	348
S14c10	S49c10	Unrelated	31.2187	599	20.6633	392	287	348
S52c10	S68c11	Unrelated	31.2178	583	17.6152	369	286	347
S8c4	S48c10	Unrelated	31.1881	606	35.2041	392	50	398
S28c10	S57c10	Unrelated	31.1881	606	19.6931	391	252	349
S29c10	S43c10	Unrelated	31.1793	619	26.3566	387	292	396
S6c3	S41c10	Unrelated	31.1774	603	16.5816	392	327	356
S6c3	S51c10	Unrelated	31.1774	603	16.0714	392	289	349
S9c4	S42c10	Unrelated	31.1774	603	32.5641	390	8	258
S17c10	S66c11	Unrelated	31.1774	603	24.7423	388	247	400
S18ac10	S66c11	Unrelated	31.1774	603	24.2268	388	247	400
S27c10	S42c10	Unrelated	31.1774	603	24.4216	389	185	359
S35c10	S42c10	Unrelated	31.1774	603	27.1318	387	184	380
S35c10	S44c10	Unrelated	31.1774	603	26.8734	387	184	380
S42c10	S59ac10	Unrelated	31.1774	603	23.6504	389	184	348
S42c10	S60bc10	Unrelated	31.1774	603	23.6504	389	184	348
S58c10	S69c13	Unrelated	31.1367	607	18.2278	395	28	92
S5c2	S40c10	Unrelated	31.1258	604	21.066	394	291	355
S5c2	S40c10	Unrelated	31.1258	604	21.066	394	291	355
S8c4	S43c10	Unrelated	31.1258	604	32.9082	392	179	395
S17c10	S62c10	Unrelated	31.1258	604	29.4872	390	187	399
S26c10	S62c10	Unrelated	31.1258	604	29.7436	390	187	399
S27c10	S46c10	Unrelated	31.1258	604	18.1122	392	289	351
S28c10	S46c10	Unrelated	31.1258	604	22.1649	388	289	380
S32c10	S45c10	Unrelated	31.1258	604	17.5573	393	289	353
S37c10	S48c10	Unrelated	31.1258	604	30.6122	392	185	381
S29c10	S53c10	Unrelated	31.0789	621	21.374	393	288	352
S37c10	S61c10	Unrelated	31.0769	650	37.3402	391	79	411
S5c2	S54c10	Unrelated	31.0744	605	17.5573	393	27	90
S5c2	S54c10	Unrelated	31.0744	605	17.5573	393	27	90
S27c10	S45c10	Unrelated	31.0744	605	21.134	388	289	394
S28c10	S45c10	Unrelated	31.0744	605	17.5573	393	289	353
S30c10	S43c10	Unrelated	31.0744	605	14.578	391	289	344
S33c10	S48c10	Unrelated	31.0744	605	15.736	394	289	353
S46c10	S69c13	Unrelated	31.0744	605	26.6839	386	185	396
S8c4	S64c11	Unrelated	31.0631	602	24.7423	388	240	398
S9c4	S62c10	Unrelated	31.0631	602	32.3077	390	112	394
S14c10	S58c10	Unrelated	31.0631	602	17.8571	392	24	87
S14c10	S58c10	Unrelated	31.0631	602	17.8571	392	24	87
S39c10	S42c10	Unrelated	31.0631	602	31.6327	392	291	377
S36c10	S46c10	Unrelated	31.058	586	23.6413	368	180	347
S38c10	S68c11	Unrelated	31.058	586	35.3261	368	24	268
S14c10	S41c10	Unrelated	31.0518	599	33.7629	388	23	354
S14c10	S41c10	Unrelated	31.0518	599	33.7629	388	23	354
S41c10	S64c11	Unrelated	31.0403	596	26.615	387	173	391
S41c10	S65c11	Unrelated	31.0403	596	26.3566	387	173	391
S44c10	S66c11	Unrelated	31.0403	596	24.0933	386	235	349
S51c10	S64c11	Unrelated	31.0403	596	26.3566	387	233	378
S17c10	S38c10	Unrelated	31.0345	609	16.4141	396	23	85
S19c10	S38c10	Unrelated	31.0345	609	15.9091	396	23	85
S9c4	S48c10	Unrelated	31.0231	606	20.7595	395	318	394
S15c10	S54c10	Unrelated	31.0231	606	17.5573	393	28	91
S27c10	S48c10	Unrelated	31.0231	606	18.7661	389	289	394
S58c10	S70j234	Unrelated	31.0231	606	17.3028	393	28	91
S8c4	S62c10	Unrelated	31.0116	603	32.5641	390	112	395
S33c10	S42c10	Unrelated	31.0116	603	23.9075	389	185	355
S33c10	S44c10	Unrelated	31.0116	603	23.9075	389	185	355
S43c10	S70j234	Unrelated	31.0116	603	21.9949	391	292	358
S4c1	S12c5	Unrelated	31	600	26.0982	387	176	354
S4c1	S12c5	Unrelated	31	600	26.0982	387	176	354
S4c1	S28c10	Unrelated	31	600	22.5389	386	292	353
S4c1	S55c10	Unrelated	31	600	28.6822	387	157	351
S39c10	S64c11	Unrelated	31	600	14.3959	389	319	378
S47c10	S64c11	Unrelated	30.9883	597	31.2661	387	151	392
S9c4	S61c10	Unrelated	30.9816	652	38.0353	397	79	410
S29c10	S38c10	Unrelated	30.9791	623	19.4444	396	29	172
S8c4	S63c11	Unrelated	30.9764	594	22.0159	377	233	354
S6c3	S58c10	Unrelated	30.972	607	17.4684	395	27	91
S24c10	S46c10	Unrelated	30.972	607	32.0611	393	111	385
S54c10	S63c11	Unrelated	30.9645	591	14.6667	375	290	352
S58c10	S63c11	Unrelated	30.9645	591	14.9333	375	290	352
S19c10	S66c11	Unrelated	30.9603	604	24.2268	388	247	400
S24c10	S66c11	Unrelated	30.9603	604	24.2268	388	247	400
S26c10	S66c11	Unrelated	30.9603	604	23.9691	388	247	400
S27c10	S50c10	Unrelated	30.9603	604	18.4143	391	289	357
S34c10	S42c10	Unrelated	30.9603	604	27.1318	387	184	380
S44c10	S59ac10	Unrelated	30.9603	604	18.9258	391	289	346
S44c10	S60bc10	Unrelated	30.9603	604	18.9258	391	289	346
S50c10	S59ac10	Unrelated	30.9603	604	21.134	388	289	392
S50c10	S60bc10	Unrelated	30.9603	604	21.134	388	289	392
S2c1	S42c10	Unrelated	30.9524	588	37.9404	369	22	354
S41c10	S63c11	Unrelated	30.9524	588	18.4	375	286	377
S50c10	S63c11	Unrelated	30.9524	588	26.4706	374	237	378
S4c1	S56c10	Unrelated	30.9484	601	28.4238	387	158	352
S4c1	S69c13	Unrelated	30.9484	601	26.1097	383	293	380
S53c10	S64c11	Unrelated	30.9365	598	17.2237	389	286	391
S54c10	S69c13	Unrelated	30.9211	608	18.481	395	28	92
S19c10	S62c10	Unrelated	30.9091	605	29.4872	390	187	399
S24c10	S62c10	Unrelated	30.9091	605	30	390	294	402
S47c10	S55c10	Unrelated	30.9091	605	32.9082	392	134	400
S46c10	S63c11	Unrelated	30.8998	589	16.7553	376	286	348
S38c10	S51c10	Unrelated	30.897	602	15.051	392	368	393
S31c10	S48c10	Unrelated	30.8703	609	17.5127	394	291	355
S47c10	S61c10	Unrelated	30.8642	648	37.9487	390	82	414
S49c10	S61c10	Unrelated	30.8642	648	38.7179	390	82	414
S47c10	S56c10	Unrelated	30.8581	606	33.1633	392	135	401
S5c2	S43c10	Unrelated	30.8458	603	21.9949	391	291	357
S5c2	S51c10	Unrelated	30.8458	603	21.1735	392	291	351
S5c2	S43c10	Unrelated	30.8458	603	21.9949	391	291	357
S5c2	S51c10	Unrelated	30.8458	603	21.1735	392	291	351
S16c10	S51c10	Unrelated	30.8458	603	21.6837	392	185	351
S37c10	S50c10	Unrelated	30.8458	603	29.8469	392	291	378
S39c10	S50c10	Unrelated	30.8458	603	30.3571	392	137	378
S4c1	S33c10	Unrelated	30.8333	600	22.0207	386	307	355
S58c10	S65c11	Unrelated	30.8333	600	17.4807	389	290	380
S51c10	S68c11	Unrelated	30.8219	584	24.4565	368	181	347
S44c10	S65c11	Unrelated	30.8208	597	26.4249	386	235	379
S55c10	S63c11	Unrelated	30.8081	594	26.4	375	237	398
S1c1	S43c10	Unrelated	30.8072	607	14.3223	391	290	345
S1c1	S44c10	Unrelated	30.8072	607	17.3913	391	286	347
S31c10	S44c10	Unrelated	30.8072	607	21.2276	391	291	357
S54c10	S70j234	Unrelated	30.8072	607	17.5573	393	28	91
S5c2	S52c10	Unrelated	30.7947	604	18.7661	389	19	91
S5c2	S52c10	Unrelated	30.7947	604	18.7661	389	19	91
S15c10	S43c10	Unrelated	30.7947	604	21.9949	391	292	358
S15c10	S51c10	Unrelated	30.7947	604	21.1735	392	292	352
S51c10	S70j234	Unrelated	30.7947	604	21.1735	392	292	352
S4c1	S27c10	Unrelated	30.782	601	23.6979	384	185	355
S14c10	S52c10	Unrelated	30.782	601	18.7661	389	15	87
S14c10	S52c10	Unrelated	30.782	601	18.7661	389	15	87
S37c10	S64c11	Unrelated	30.782	601	14.3959	389	319	378
S49c10	S66c11	Unrelated	30.7692	598	16.9666	389	286	376
S49c10	S68c11	Unrelated	30.7692	585	32.5203	369	151	347
S6c3	S54c10	Unrelated	30.7566	608	17.7215	395	27	91
S34c10	S57c10	Unrelated	30.7566	608	20.2046	391	252	349
S56c10	S63c11	Unrelated	30.7563	595	26.4	375	238	399
S6c3	S43c10	Unrelated	30.7438	605	15.0895	391	289	355
S9c4	S43c10	Unrelated	30.7438	605	36.6667	390	47	396
S12c5	S51c10	Unrelated	30.7438	605	27.551	392	283	352
S12c5	S51c10	Unrelated	30.7438	605	27.551	392	283	352
S15c10	S52c10	Unrelated	30.7438	605	18.7661	389	20	92
S16c10	S45c10	Unrelated	30.7438	605	19.1327	392	291	355
S32c10	S46c10	Unrelated	30.7438	605	17.8571	392	289	351
S34c10	S44c10	Unrelated	30.7438	605	21.8509	389	289	378
S44c10	S55c10	Unrelated	30.7438	605	33.2481	391	26	345
S52c10	S70j234	Unrelated	30.7438	605	18.7661	389	20	92
S2c1	S38c10	Unrelated	30.7432	592	21.9839	373	24	168
S2c1	S44c10	Unrelated	30.7301	589	37.9404	369	22	354
S2c1	S50c10	Unrelated	30.7301	589	17.9625	373	286	350
S42c10	S63c11	Unrelated	30.7301	589	23.6559	372	178	355
S10c5	S41c10	Unrelated	30.72	625	21.2276	391	292	359
S50c10	S67c11	Unrelated	30.7167	586	28.4946	372	237	378
S29c10	S46c10	Unrelated	30.7074	622	22.9381	388	292	396
S12c5	S52c10	Unrelated	30.6931	606	28.4987	393	283	394
S12c5	S52c10	Unrelated	30.6931	606	28.4987	393	283	394
S44c10	S56c10	Unrelated	30.6931	606	32.9923	391	27	346
S14c10	S40c10	Unrelated	30.6799	603	20.8651	393	288	352
S14c10	S40c10	Unrelated	30.6799	603	20.8651	393	288	352
S30c10	S42c10	Unrelated	30.6425	607	23.9691	388	185	349
S32c10	S48c10	Unrelated	30.6425	607	14.9746	394	289	353
S18ac10	S67c11	Unrelated	30.6397	594	25.8065	372	247	387
S24c10	S67c11	Unrelated	30.6397	594	26.8817	372	247	387
S8c4	S65c11	Unrelated	30.6291	604	24.7423	388	240	398
S14c10	S54c10	Unrelated	30.6291	604	18.1122	392	24	87
S14c10	S54c10	Unrelated	30.6291	604	18.1122	392	24	87
S16c10	S41c10	Unrelated	30.6291	604	34.7938	388	27	360
S16c10	S50c10	Unrelated	30.6291	604	21.9949	391	185	357
S37c10	S42c10	Unrelated	30.6291	604	30.6122	392	291	377
S53c10	S63c11	Unrelated	30.6261	591	26.0638	376	230	348
S58c10	S66c11	Unrelated	30.6156	601	18.2519	389	282	393
S12c5	S59ac10	Unrelated	30.6056	611	22.5316	395	186	352
S12c5	S60bc10	Unrelated	30.6056	611	22.5316	395	186	352
S12c5	S59ac10	Unrelated	30.6056	611	22.5316	395	186	352
S12c5	S60bc10	Unrelated	30.6056	611	22.5316	395	186	352
S51c10	S65c11	Unrelated	30.602	598	26.0982	387	233	378
S43c10	S68c11	Unrelated	30.5983	585	37.3626	364	152	389
S1c1	S42c10	Unrelated	30.5921	608	17.1355	391	286	347
S6c3	S40c10	Unrelated	30.5921	608	16.7939	393	31	91
S31c10	S42c10	Unrelated	30.5921	608	21.2276	391	291	357
S32c10	S57c10	Unrelated	30.5921	608	15.8568	391	285	346
S33c10	S57c10	Unrelated	30.5921	608	15.8568	391	284	349
S45c10	S69c13	Unrelated	30.5921	608	21.9072	388	290	395
S4c1	S35c10	Unrelated	30.5648	602	22.0207	386	292	349
S4c1	S59ac10	Unrelated	30.5648	602	22.5389	386	292	349
S4c1	S60bc10	Unrelated	30.5648	602	22.5389	386	292	349
S39c10	S66c11	Unrelated	30.5648	602	14.653	389	319	378
S36c10	S45c10	Unrelated	30.5603	589	23.0137	365	286	391
S47c10	S66c11	Unrelated	30.5509	599	31.7829	387	139	379
S49c10	S64c11	Unrelated	30.5509	599	16.9666	389	286	390
S46c10	S68c11	Unrelated	30.5461	586	18.4282	369	286	348
S48c10	S69c13	Unrelated	30.5419	609	19.2802	389	290	395
S4c1	S67c11	Unrelated	30.5317	583	13.4048	373	312	347
S11c5	S45c10	Unrelated	30.5281	606	30.3571	392	288	394
S34c10	S50c10	Unrelated	30.5281	606	21.9072	388	289	392
S44c10	S63c11	Unrelated	30.5085	590	24.1935	372	177	355
S51c10	S63c11	Unrelated	30.5085	590	25.4011	374	237	378
S36c10	S63c11	Unrelated	30.5026	577	11.8598	371	295	329
S45c10	S64c11	Unrelated	30.5	600	29.4574	387	152	380
S45c10	S66c11	Unrelated	30.5	600	31.2661	387	152	393
S44c10	S67c11	Unrelated	30.494	587	23.7197	371	239	356
S20c10	S62c10	Unrelated	30.4778	607	24.8718	390	294	351
S9c4	S64c11	Unrelated	30.4636	604	23.1959	388	240	397
S39c10	S67c11	Unrelated	30.4569	591	15.508	374	320	378
S12c5	S17c10	Unrelated	30.456	614	25.8794	398	246	357
S12c5	S17c10	Unrelated	30.456	614	25.8794	398	246	357
S29c10	S45c10	Unrelated	30.4487	624	19.084	393	292	356
S36c10	S44c10	Unrelated	30.4422	588	24.3169	366	182	345
S47c10	S67c11	Unrelated	30.4422	588	17.6944	373	286	378
S63c11	S68c11	Unrelated	30.4348	575	14.0162	371	269	333
S5c2	S38c10	Unrelated	30.4276	608	20.3085	389	28	149
S5c2	S38c10	Unrelated	30.4276	608	20.3085	389	28	149
S16c10	S38c10	Unrelated	30.4276	608	19.7943	389	28	169
S30c10	S41c10	Unrelated	30.4276	608	16.624	391	287	346
S30c10	S44c10	Unrelated	30.4276	608	17.3913	391	285	346
S4c1	S31c10	Unrelated	30.4132	605	13.4715	386	309	355
S8c4	S66c11	Unrelated	30.4132	605	25.2577	388	240	398
S58c10	S64c11	Unrelated	30.3987	602	17.9949	389	282	380
S31c10	S57c10	Unrelated	30.3922	612	21.374	393	265	349
S51c10	S66c11	Unrelated	30.384	599	27.1318	387	233	391
S1c1	S41c10	Unrelated	30.3777	609	23.3933	389	28	204
S15c10	S38c10	Unrelated	30.3777	609	20.3085	389	29	150
S30c10	S46c10	Unrelated	30.3777	609	16.8367	392	285	346
S48c10	S55c10	Unrelated	30.3777	609	11.1392	395	49	79
S61c10	S63c11	Unrelated	30.3599	639	28.1915	376	297	439
S37c10	S66c11	Unrelated	30.3483	603	15.4639	388	319	379
S39c10	S65c11	Unrelated	30.3483	603	14.653	389	319	378
S12c5	S69c13	Unrelated	30.3426	613	23.038	395	187	353
S12c5	S69c13	Unrelated	30.3426	613	23.038	395	187	353
S13c5	S42c10	Unrelated	30.3333	600	14.5833	384	32	83
S13c5	S42c10	Unrelated	30.3333	600	14.5833	384	32	83
S49c10	S65c11	Unrelated	30.3333	600	16.7095	389	286	390
S12c5	S54c10	Unrelated	30.3279	610	26.0101	396	285	382
S12c5	S58c10	Unrelated	30.3279	610	26.5152	396	285	382
S12c5	S54c10	Unrelated	30.3279	610	26.0101	396	285	382
S12c5	S58c10	Unrelated	30.3279	610	26.5152	396	285	382
S48c10	S56c10	Unrelated	30.3279	610	11.3924	395	50	80
S2c1	S4c1	Unrelated	30.3237	587	23.7197	371	301	347
S4c1	S63c11	Unrelated	30.3237	587	23.9782	367	177	353
S10c5	S38c10	Unrelated	30.3175	630	20.202	396	29	172
S17c10	S64c11	Unrelated	30.313	607	23.1959	388	247	386
S18ac10	S64c11	Unrelated	30.313	607	22.6804	388	247	386
S21c10	S64c11	Unrelated	30.313	607	19.3299	388	247	357
S23c10	S64c11	Unrelated	30.313	607	19.3299	388	247	357
S50c10	S55c10	Unrelated	30.313	607	31.7136	391	134	400
S37c10	S62c10	Unrelated	30.298	604	31.5385	390	291	378
S39c10	S62c10	Unrelated	30.298	604	32.0513	390	291	394
S36c10	S48c10	Unrelated	30.2876	591	21.0959	365	287	392
S53c10	S65c11	Unrelated	30.2829	601	16.9666	389	286	391
S6c3	S47c10	Unrelated	30.2632	608	17.0918	392	289	356
S25c10	S62c10	Unrelated	30.2632	608	29.4872	390	187	399
S50c10	S56c10	Unrelated	30.2632	608	31.7136	391	135	401
S50c10	S69c13	Unrelated	30.2632	608	20.8763	388	290	393
S10c5	S46c10	Unrelated	30.2548	628	22.6804	388	292	396
S12c5	S18ac10	Unrelated	30.2439	615	25.6281	398	246	357
S12c5	S19c10	Unrelated	30.2439	615	25.3769	398	246	357
S12c5	S26c10	Unrelated	30.2439	615	25.6281	398	246	357
S12c5	S18ac10	Unrelated	30.2439	615	25.6281	398	246	357
S12c5	S19c10	Unrelated	30.2439	615	25.3769	398	246	357
S12c5	S26c10	Unrelated	30.2439	615	25.6281	398	246	357
S31c10	S61c10	Unrelated	30.2432	658	19.9501	401	344	408
S37c10	S67c11	Unrelated	30.2365	592	14.7059	374	320	378
S12c5	S32c10	Unrelated	30.2288	612	23.5443	395	186	354
S12c5	S32c10	Unrelated	30.2288	612	23.5443	395	186	354
S36c10	S42c10	Unrelated	30.2207	589	24.8634	366	182	345
S48c10	S68c11	Unrelated	30.2207	589	14.8649	370	287	351
S35c10	S45c10	Unrelated	30.2135	609	21.6495	388	289	394
S10c5	S45c10	Unrelated	30.2067	629	19.084	393	292	356
S19c10	S67c11	Unrelated	30.2013	596	23.1183	372	247	360
S21c10	S67c11	Unrelated	30.2013	596	14.9733	374	323	385
S23c10	S67c11	Unrelated	30.2013	596	14.9733	374	323	385
S26c10	S67c11	Unrelated	30.2013	596	22.5806	372	247	360
S1c1	S4c1	Unrelated	30.198	606	21.5026	386	308	352
S5c2	S41c10	Unrelated	30.198	606	20.4604	391	291	357
S5c2	S41c10	Unrelated	30.198	606	20.4604	391	291	357
S56c10	S65c11	Unrelated	30.198	606	23.7726	387	240	397
S2c1	S45c10	Unrelated	30.1855	593	23.5135	370	286	391
S14c10	S43c10	Unrelated	30.1824	603	21.4834	391	287	352
S14c10	S51c10	Unrelated	30.1824	603	20.4082	392	287	347
S14c10	S43c10	Unrelated	30.1824	603	21.4834	391	287	352
S14c10	S51c10	Unrelated	30.1824	603	20.4082	392	287	347
S12c5	S27c10	Unrelated	30.1794	613	23.5443	395	186	354
S12c5	S27c10	Unrelated	30.1794	613	23.5443	395	186	354
S43c10	S64c11	Unrelated	30.1667	600	25.8398	387	238	391
S50c10	S66c11	Unrelated	30.1667	600	25.5155	388	237	390
S35c10	S48c10	Unrelated	30.1639	610	19.0231	389	289	394
S38c10	S70j234	Unrelated	30.1639	610	20.3085	389	29	150
S44c10	S68c11	Unrelated	30.1533	587	24.0437	366	183	352
S9c4	S63c11	Unrelated	30.1508	597	24.4032	377	233	381
S11c5	S49c10	Unrelated	30.1483	607	28.3163	392	282	394
S15c10	S41c10	Unrelated	30.1483	607	20.4604	391	292	358
S41c10	S70j234	Unrelated	30.1483	607	20.7161	391	292	358
S4c1	S34c10	Unrelated	30.1325	604	21.5026	386	292	349
S37c10	S65c11	Unrelated	30.1325	604	14.653	389	319	378
S29c10	S42c10	Unrelated	30.1282	624	20.7161	391	292	359
S46c10	S64c11	Unrelated	30.1165	601	19.0231	389	286	377
S46c10	S65c11	Unrelated	30.1165	601	18.7661	389	286	377
S46c10	S66c11	Unrelated	30.1165	601	18.7661	389	286	377
S1c1	S46c10	Unrelated	30.1146	611	16.8367	392	286	347
S27c10	S57c10	Unrelated	30.1146	611	19.6931	391	252	348
S17c10	S65c11	Unrelated	30.0987	608	23.1959	388	247	386
S18ac10	S65c11	Unrelated	30.0987	608	22.6804	388	247	386
S19c10	S64c11	Unrelated	30.0987	608	22.6804	388	247	386
S21c10	S65c11	Unrelated	30.0987	608	19.3299	388	247	357
S22c10	S64c11	Unrelated	30.0987	608	19.3299	388	247	357
S23c10	S65c11	Unrelated	30.0987	608	19.3299	388	247	357
S24c10	S64c11	Unrelated	30.0987	608	20.1031	388	247	358
S26c10	S64c11	Unrelated	30.0987	608	19.8454	388	247	358
S14c10	S45c10	Unrelated	30.0826	605	18.8776	392	287	353
S14c10	S45c10	Unrelated	30.0826	605	18.8776	392	287	353
S45c10	S65c11	Unrelated	30.0664	602	29.4574	387	152	380
S53c10	S66c11	Unrelated	30.0664	602	26.0982	387	233	393
S56c10	S57c10	Unrelated	30.0654	612	27.3657	391	52	81
S42c10	S67c11	Unrelated	30.0509	589	23.4501	371	239	356
S6c3	S49c10	Unrelated	30.0493	609	17.0918	392	289	356
S12c5	S47c10	Unrelated	30.0493	609	26.7176	393	285	356
S12c5	S47c10	Unrelated	30.0493	609	26.7176	393	285	356
S4c1	S36c10	Unrelated	30.0341	586	33.518	361	155	348
S9c4	S65c11	Unrelated	30.033	606	23.1959	388	240	397
S9c4	S66c11	Unrelated	30.033	606	23.9691	388	240	397
S28c10	S64c11	Unrelated	30.033	606	21.875	384	243	393
S55c10	S64c11	Unrelated	30.033	606	23.5142	387	239	396
S55c10	S65c11	Unrelated	30.033	606	23.7726	387	239	396
S30c10	S38c10	Unrelated	30.0163	613	19.8473	393	28	149
S30c10	S57c10	Unrelated	30.0163	613	17.6471	391	312	349
S45c10	S59ac10	Unrelated	30	610	21.9072	388	289	394
S45c10	S60bc10	Unrelated	30	610	21.9072	388	289	394
S28c10	S61c10	Unrelated	29.9848	657	16.5414	399	344	405
S60bc10	S61c10	Unrelated	29.9848	657	18.5464	399	344	408
S5c2	S50c10	Unrelated	29.9835	607	21.2276	391	291	357
S5c2	S50c10	Unrelated	29.9835	607	21.2276	391	291	357
S11c5	S44c10	Unrelated	29.9835	607	28.8265	392	273	392
S11c5	S51c10	Unrelated	29.9835	607	28.133	391	288	394
S56c10	S64c11	Unrelated	29.9835	607	23.5142	387	240	397
S17c10	S67c11	Unrelated	29.9832	597	22.8495	372	247	360
S22c10	S67c11	Unrelated	29.9832	597	14.7059	374	323	385
S33c10	S63c11	Unrelated	29.9832	597	13.7931	377	289	353
S9c4	S12c5	Unrelated	29.9674	614	23.9295	397	186	258
S9c4	S12c5	Unrelated	29.9674	614	23.9295	397	186	258
S12c5	S28c10	Unrelated	29.9674	614	22.7848	395	186	352
S12c5	S34c10	Unrelated	29.9674	614	23.038	395	186	352
S12c5	S28c10	Unrelated	29.9674	614	22.7848	395	186	352
S12c5	S34c10	Unrelated	29.9674	614	23.038	395	186	352
S14c10	S50c10	Unrelated	29.9669	604	21.4834	391	287	351
S14c10	S50c10	Unrelated	29.9669	604	21.4834	391	287	351
S54c10	S64c11	Unrelated	29.9669	604	17.4807	389	282	380
S54c10	S65c11	Unrelated	29.9669	604	16.9666	389	290	380
S54c10	S66c11	Unrelated	29.9669	604	17.7378	389	282	393
S32c10	S67c11	Unrelated	29.9663	594	19.5652	368	289	393
S45c10	S63c11	Unrelated	29.9663	594	31.9892	372	153	382
S4c1	S68c11	Unrelated	29.9658	584	23.5457	361	183	354
S67c11	S68c11	Unrelated	29.9652	574	19.5592	363	268	372
S34c10	S48c10	Unrelated	29.9509	611	19.0231	389	289	394
S48c10	S59ac10	Unrelated	29.9509	611	19.7943	389	289	394
S48c10	S60bc10	Unrelated	29.9509	611	19.7943	389	289	394
S50c10	S64c11	Unrelated	29.9501	601	25.2577	388	237	377
S50c10	S65c11	Unrelated	29.9501	601	25.2577	388	237	377
S45c10	S67c11	Unrelated	29.9492	591	15.2406	374	315	378
S56c10	S61c10	Unrelated	29.9392	658	33.4171	398	82	409
S15c10	S50c10	Unrelated	29.9342	608	21.2276	391	292	358
S38c10	S53c10	Unrelated	29.9342	608	19.0355	394	287	344
S4c1	S13c5	Unrelated	29.9331	598	14.5833	384	32	83
S4c1	S13c5	Unrelated	29.9331	598	14.5833	384	32	83
S12c5	S63c11	Unrelated	29.9331	598	21.6	375	187	355
S12c5	S63c11	Unrelated	29.9331	598	21.6	375	187	355
S29c10	S41c10	Unrelated	29.92	625	37.2396	384	28	366
S29c10	S44c10	Unrelated	29.92	625	20.4604	391	292	358
S8c4	S12c5	Unrelated	29.9187	615	21.9144	397	186	258
S8c4	S12c5	Unrelated	29.9187	615	21.9144	397	186	258
S40c10	S63c11	Unrelated	29.916	595	28.877	374	141	354
S55c10	S67c11	Unrelated	29.916	595	26.0163	369	237	399
S9c4	S57c10	Unrelated	29.902	612	24.8082	391	52	81
S55c10	S57c10	Unrelated	29.902	612	26.9231	390	52	81
S13c5	S44c10	Unrelated	29.9003	602	11.5979	388	181	195
S13c5	S51c10	Unrelated	29.9003	602	12.5654	382	32	79
S13c5	S44c10	Unrelated	29.9003	602	11.5979	388	181	195
S13c5	S51c10	Unrelated	29.9003	602	12.5654	382	32	79
S6c3	S50c10	Unrelated	29.8851	609	17.1355	391	289	357
S19c10	S65c11	Unrelated	29.8851	609	22.6804	388	247	386
S20c10	S66c11	Unrelated	29.8851	609	23.9691	388	247	386
S22c10	S65c11	Unrelated	29.8851	609	19.3299	388	247	357
S24c10	S65c11	Unrelated	29.8851	609	20.1031	388	247	358
S26c10	S65c11	Unrelated	29.8851	609	19.8454	388	247	358
S11c5	S62c10	Unrelated	29.868	606	25.1282	390	288	392
S56c10	S67c11	Unrelated	29.8658	596	26.0163	369	238	400
S1c1	S45c10	Unrelated	29.8532	613	17.0483	393	286	347
S43c10	S63c11	Unrelated	29.8482	593	15.4255	376	281	351
S16c10	S48c10	Unrelated	29.8361	610	17.3028	393	291	355
S33c10	S61c10	Unrelated	29.8326	657	32.6633	398	211	408
S45c10	S68c11	Unrelated	29.8305	590	18.1081	370	286	350
S4c1	S30c10	Unrelated	29.8188	607	21.7617	386	307	351
S28c10	S65c11	Unrelated	29.8188	607	22.1354	384	243	393
S1c1	S48c10	Unrelated	29.8046	614	14.2132	394	286	347
S12c5	S33c10	Unrelated	29.8046	614	23.2911	395	186	354
S12c5	S33c10	Unrelated	29.8046	614	23.2911	395	186	354
S34c10	S45c10	Unrelated	29.7872	611	21.6495	388	289	394
S34c10	S61c10	Unrelated	29.7872	658	18.797	399	344	408
S55c10	S61c10	Unrelated	29.7872	658	33.2494	397	82	409
S59ac10	S61c10	Unrelated	29.7872	658	18.5464	399	344	408
S11c5	S50c10	Unrelated	29.7697	608	27.551	392	288	393
S14c10	S38c10	Unrelated	29.7697	608	22.9008	393	24	98
S14c10	S38c10	Unrelated	29.7697	608	22.9008	393	24	98
S32c10	S63c11	Unrelated	29.7659	598	13.7931	377	289	353
S1c1	S38c10	Unrelated	29.7561	615	20.6107	393	29	150
S12c5	S55c10	Unrelated	29.7561	615	14.5363	399	44	74
S12c5	S55c10	Unrelated	29.7561	615	14.5363	399	44	74
S33c10	S67c11	Unrelated	29.7479	595	23.1608	367	238	394
S61c10	S69c13	Unrelated	29.742	659	17.75	400	344	401
S1c1	S50c10	Unrelated	29.7386	612	15.601	391	286	347
S11c5	S37c10	Unrelated	29.7386	612	23.0964	394	282	378
S43c10	S65c11	Unrelated	29.7342	602	25.5814	387	238	391
S16c10	S46c10	Unrelated	29.7209	609	18.3673	392	291	353
S50c10	S70j234	Unrelated	29.7209	609	21.2276	391	292	358
S29c10	S50c10	Unrelated	29.7125	626	20.4604	391	288	358
S36c10	S66c11	Unrelated	29.7114	589	17.663	368	236	343
S42c10	S68c11	Unrelated	29.7114	589	24.3169	366	183	352
S12c5	S56c10	Unrelated	29.7078	616	13.7845	399	45	75
S12c5	S56c10	Unrelated	29.7078	616	13.7845	399	45	75
S35c10	S67c11	Unrelated	29.698	596	23.6413	368	238	394
S3c1	S13c5	Unrelated	29.69	613	10.2564	390	341	367
S3c1	S13c5	Unrelated	29.69	613	10.2564	390	341	367
S10c5	S42c10	Unrelated	29.6825	630	20.9719	391	292	359
S10c5	S50c10	Unrelated	29.6825	630	20.9719	391	288	358
S2c1	S63c11	Unrelated	29.6741	583	13.2979	376	269	333
S20c10	S65c11	Unrelated	29.6721	610	23.7113	388	247	386
S25c10	S65c11	Unrelated	29.6721	610	23.4536	388	247	386
S12c5	S36c10	Unrelated	29.6482	597	24.1192	369	186	352
S12c5	S36c10	Unrelated	29.6482	597	24.1192	369	186	352
S8c4	S57c10	Unrelated	29.6417	614	24.2967	391	52	84
S6c3	S46c10	Unrelated	29.6236	611	15.0895	391	31	90
S11c5	S48c10	Unrelated	29.6236	611	24.4275	393	288	394
S41c10	S67c11	Unrelated	29.6108	591	19.6237	372	286	378
S13c5	S32c10	Unrelated	29.6053	608	15.9794	388	316	389
S13c5	S32c10	Unrelated	29.6053	608	15.9794	388	316	389
S55c10	S66c11	Unrelated	29.6053	608	19.8966	387	239	351
S6c3	S61c10	Unrelated	29.5903	659	17.2932	399	344	412
S35c10	S61c10	Unrelated	29.5903	659	18.0451	399	344	408
S4c1	S16c10	Unrelated	29.5868	605	12.9534	386	309	355
S36c10	S67c11	Unrelated	29.5848	578	22.8022	364	216	372
S12c5	S68c11	Unrelated	29.5798	595	17.8862	369	242	354
S12c5	S68c11	Unrelated	29.5798	595	17.8862	369	242	354
S52c10	S63c11	Unrelated	29.5798	595	23.4667	375	237	353
S12c5	S45c10	Unrelated	29.5752	612	22.449	392	184	353
S12c5	S45c10	Unrelated	29.5752	612	22.449	392	184	353
S29c10	S48c10	Unrelated	29.5707	629	16.7513	394	292	356
S18ac10	S63c11	Unrelated	29.5681	602	25	376	239	359
S49c10	S67c11	Unrelated	29.5608	592	13.6729	373	286	348
S12c5	S62c10	Unrelated	29.5567	609	26.4103	390	186	382
S12c5	S62c10	Unrelated	29.5567	609	26.4103	390	186	382
S16c10	S42c10	Unrelated	29.5567	609	21.7391	391	185	357
S16c10	S44c10	Unrelated	29.5567	609	21.4834	391	185	357
S38c10	S49c10	Unrelated	29.5567	609	11.9898	392	27	69
S56c10	S66c11	Unrelated	29.5567	609	19.8966	387	240	352
S10c5	S48c10	Unrelated	29.5419	633	17.0051	394	292	356
S4c1	S29c10	Unrelated	29.5345	623	13.7306	386	310	356
S5c2	S46c10	Unrelated	29.5082	610	17.8571	392	291	353
S5c2	S46c10	Unrelated	29.5082	610	17.8571	392	291	353
S8c4	S13c5	Unrelated	29.5082	610	16.1538	390	320	395
[truncated: 703 more rows]
