# Supplementary material for: Chromosome-Scale Atlas of Ixodes scapularis Serine Protease Inhibitors
Source: Genes (Basel). 2026 Mar 24;17(4):361. doi: 10.3390/genes17040361 (PMC13116602; doi:10.3390/genes17040361)
Supplement: Supplementary file 1 [file genes-17-00361-s001.zip › Supplementary Table S4.xlsx]

## Sheet: Supplementary Table S4
Supplementary Table S4: Signal peptides, molecular weight, isoelectric point, and glycosylation motifs
Signal Peptide prediction						glycosylation motif prediction
# ID	Prediction	OTHER	SP(Sec/SPI)	CS Position, Probability		# Statistics
s1c1	SP	0.000233	0.999728	CS pos: 21-22. Pr: 0.9670		Total_sequences	74
s2c1	OTHER	1	0			Sequences with N-glycosylation motif	73
s3c1	SP	0.000261	0.999722	CS pos: 19-20. Pr: 0.9770		Sequences with N-glycosylation motif_percent	98.65
s4c1	SP	0.000357	0.999645	CS pos: 18-19. Pr: 0.9689		Sequences without N-glycosylation motif	1
s5c2	SP	0.000516	0.999471	CS pos: 22-23. Pr: 0.9611
s5c2	SP	0.000516	0.999471	CS pos: 22-23. Pr: 0.9611		# Sequences_without_motif
s6c3	SP	0.000248	0.999711	CS pos: 22-23. Pr: 0.9711		s64c11_g301.t1_Chr11
s7c3	OTHER	1	1e-06
s8c4	SP	0.000583	0.999372	CS pos: 18-19. Pr: 0.9057		# Sequences_with_N-glycosylation: Sed_ID	N-glycosylation motif start position	N-glycosylation motif_seq
s9c4	SP	0.00049	0.999495	CS pos: 18-19. Pr: 0.8969		S1c1	113, 168, 204	NVSV, NKTR, NDTF
s10c5	SP	0.000258	0.999728	CS pos: 19-20. Pr: 0.9858		S2c1	91, 146, 182	NVSL, NKTR, NHTS
s11c5	SP	0.307848	0.692133	CS pos: 22-23. Pr: 0.6500		S3c1	132, 327	NESY, NFSG
s12c5	SP	0.000325	0.999651	CS pos: 18-19. Pr: 0.9743		S4c1	120, 176, 267	NLTL, NSST, NLTV
s13c5	SP	0.042812	0.957151	CS pos: 17-18. Pr: 0.9420		S5c2	112, 167, 361, 112, 167, 361	NLSL, NKTK, NRTQ, NLSL, NKTK, NRTQ
s12c5	SP	0.000325	0.999651	CS pos: 18-19. Pr: 0.9743		S6c3	112, 154, 167, 203	NVSL, NSSM, NKTR, NDTC
s13c5	SP	0.042812	0.957151	CS pos: 17-18. Pr: 0.9420		S7c3	59, 136	NNTQ, NVSR
s14c10	SP	0.000352	0.999617	CS pos: 18-19. Pr: 0.9638		S8c4	191	NGTW
s14c10	SP	0.000352	0.999617	CS pos: 18-19. Pr: 0.9638		S9c4	191	NGTW
s15c10	SP	0.000221	0.999775	CS pos: 23-24. Pr: 0.9637		S10c5	113, 168, 259	NVSL, NKTR, NHTS
s16c10	SP	0.000225	0.999762	CS pos: 22-23. Pr: 0.9292		S11c5	42, 105	NKST, NNSY
s17c10	SP	0.000273	0.999703	CS pos: 22-23. Pr: 0.8786		S12c5	203, 322, 203, 322	NETR, NLSG, NETR, NLSG
s18ac10	SP	0.000257	0.999745	CS pos: 22-23. Pr: 0.9683		S13c5	47, 73, 202, 316, 47, 73, 202, 316	NGSD, NETA, NDTF, NLSG, NGSD, NETA, NDTF, NLSG
s19c10	SP	0.000257	0.999686	CS pos: 22-23. Pr: 0.9681		S14c10	108, 163, 357, 108, 163, 357	NVSL, NKTK, NCTQ, NVSL, NKTK, NCTQ
s20c10	SP	0.026337	0.973616	CS pos: 22-23. Pr: 0.9309		S15c10	113, 168, 362	NLSL, NKTK, NRTQ
s21c10	SP	0.000267	0.999727	CS pos: 22-23. Pr: 0.9375		S16c10	112, 167, 361	NVSL, NKTK, NRTQ
s22c10	SP	0.000267	0.999727	CS pos: 22-23. Pr: 0.9375		S17c10	112, 263	NVTV, NRTG
s23c10	SP	0.000267	0.999727	CS pos: 22-23. Pr: 0.9375		S18c10	112, 263	NVTV, NRTG
s24c10	SP	0.092176	0.907801	CS pos: 22-23. Pr: 0.8000		S19c10	112, 263	NVTV, NRTG
s25c10	SP	0.000246	0.999719	CS pos: 22-23. Pr: 0.9730		S20c10	206	NQTS
s26c10	SP	0.000257	0.999745	CS pos: 22-23. Pr: 0.9683		S21c10	112, 206, 321, 366	NVTL, NQTA, NRSD, NLSS
s27c10	SP	0.000678	0.999292	CS pos: 22-23. Pr: 0.9547		S22c10	112, 206, 321	NVTL, NQTA, NRSD
s28c10	SP	0.000582	0.999395	CS pos: 22-23. Pr: 0.9557		S23c10	112, 206, 321	NVTL, NQTA, NRSD
s29c10	SP	0.001312	0.998651	CS pos: 21-22. Pr: 0.9621		S24c10	112, 206, 321, 366	NVTL, NQTS, NRSD, NLSY
s30c10	SP	0.000268	0.999692	CS pos: 20-21. Pr: 0.9683		S25c10	112, 206	NVTL, NQTS
s31c10	SP	0.000267	0.999707	CS pos: 22-23. Pr: 0.9692		S26c10	112, 263	NVTV, NRTG
s32c10	SP	0.430712	0.56926	CS pos: 22-23. Pr: 0.5323		S27c10	112, 167, 197, 203, 283, 357	NVSL, NKTR, NTSF, NNTS, NETV, NKSG
s33c10	SP	0.000332	0.999624	CS pos: 22-23. Pr: 0.9656		S28c10	112, 167, 203, 283	NVSL, NKTR, NNTS, NETV
s34c10	SP	0.00024	0.999716	CS pos: 22-23. Pr: 0.9151		S29c10	113, 168, 259	NVSL, NKTR, NHTS
s35c10	SP	0.000243	0.999721	CS pos: 22-23. Pr: 0.9551		S30c10	112, 167, 203	NVSV, NKTR, NNTV
s36c10	OTHER	1	1e-06			S31c10	112, 167	NVSL, NKTR
s37c10	SP	0.000238	0.999702	CS pos: 20-21. Pr: 0.9805		S32c10	112, 167, 203	NVSL, NKTR, NNTS
s38c10	SP	0.00058	0.999407	CS pos: 18-19. Pr: 0.9596		S33c10	112, 167, 203	NVSL, NKTR, NNTS
s39c10	SP	0.000251	0.9997	CS pos: 20-21. Pr: 0.9810		S34c10	112, 167, 203, 283	NVSL, NKTR, NNTS, NKTV
s40c10	SP	0.000256	0.999721	CS pos: 18-19. Pr: 0.9784		S35c10	112, 167, 203, 283	NVSL, NKTR, NNTS, NETV
s41c10	SP	0.000269	0.999728	CS pos: 16-17. Pr: 0.9782		S36c10	86, 141, 171, 177	NVSL, NKTK, NTSF, NYTS
s42c10	SP	0.000372	0.999616	CS pos: 18-19. Pr: 0.9669		S37c10	104, 109, 149	NDSE, NVTL, NESS
s43c10	SP	0.000279	0.999699	CS pos: 16-17. Pr: 0.9807		S38c10	101, 117, 199	NDTS, NTSS, NNTR
s44c10	SP	0.000347	0.999618	CS pos: 18-19. Pr: 0.9691		S39c10	104, 109, 149	NDSE, NVTL, NESS
s45c10	SP	0.000244	0.999698	CS pos: 16-17. Pr: 0.9814		S40c10	106, 198, 267, 326	NSTL, NASL, NLTA, NLSA
s46c10	SP	0.000699	0.999293	CS pos: 16-17. Pr: 0.6805		S41c10	104, 265	NSTL, NLTI
s47c10	SP	0.003908	0.996059	CS pos: 16-17. Pr: 0.9287		S42c10	120, 267	NLTL, NLTV
s48c10	SP	0.000508	0.999466	CS pos: 16-17. Pr: 0.9655		S43c10	103, 158, 264	NTTI, NRTE, NLTV
s49c10	SP	0.000233	0.999743	CS pos: 16-17. Pr: 0.9803		S44c10	120, 267	NLTL, NLTV
s50c10	OTHER	0.591422	0.408558			S45c10	104, 265	NTTF, NLTL
s51c10	SP	0.000263	0.999724	CS pos: 16-17. Pr: 0.9798		S46c10	104, 198, 265	NSTL, NHTE, NLTD
s52c10	SP	0.000494	0.999479	CS pos: 16-17. Pr: 0.9636		S47c10	245, 265	NYSM, NLTE
s53c10	SP	0.000401	0.999567	CS pos: 16-17. Pr: 0.9723		S48c10	104, 266	NATF, NLTL
s54c10	SP	0.000458	0.999539	CS pos: 20-21. Pr: 0.9375		S49c10	245, 265	NYSM, NLTE
s55c10	SP	0.000475	0.999481	CS pos: 16-17. Pr: 0.9064		S50c10	104, 130, 265	NSTL, NNSF, NITE
s56c10	SP	0.000589	0.999385	CS pos: 16-17. Pr: 0.7425		S51c10	104, 265	NTTV, NLTA
s57c10	SP	0.115928	0.884053	CS pos: 22-23. Pr: 0.8405		S52c10	104, 265	NTTV, NLTA
s58c10	SP	0.000369	0.999588	CS pos: 20-21. Pr: 0.9554		S53c10	104, 265	NTTI, NLTA
s59ac10	SP	0.001828	0.998109	CS pos: 22-23. Pr: 0.9504		S54c10	108, 200, 269	NSTL, NKSR, NLTL
s60bc10	SP	0.001828	0.998109	CS pos: 22-23. Pr: 0.9504		S55c10	138	NLTS
s61c10	OTHER	0.999092	0.000899			S56c10	139	NLTS
s62c10	OTHER	0.987592	0.012393			S57c10	31, 110, 126, 196, 269, 299	NATT, NNST, NVTI, NGSL, NLTH, NFTT
s63c11	OTHER	1	1e-06			S58c10	108, 200, 269	NSTL, NKSR, NLTL
s64c11	OTHER	0.99947	0.000531			S59c10	112, 167, 283	NVSL, NKTR, NDTV
s65c11	OTHER	0.999346	0.000641			S60c10	112, 167, 283	NVSL, NKTR, NDTV
s66c11	OTHER	0.999948	7.6e-05			S61c10	217, 283	NRTH, NHTY
s67c11	OTHER	1	0			S62c10	120, 199, 245	NVSY, NTTK, NLSM
s68c11	OTHER	1	1e-06			S63c11	11	NFSI
s69c13	SP	0.005943	0.994017	CS pos: 23-24. Pr: 0.9460		S65c11	111	NQSF
s70J234	SP	0.000221	0.999769	CS pos: 23-24. Pr: 0.9637		S66c11	320	NESL
						S67c11	251	NLTE
						S68c11	86, 141, 171, 177	NVSL, NKTR, NTSF, NNTS
						S69c13	113, 168, 204, 284	NVSL, NKTR, NNTS, NDTV
						S70j234	113, 168, 362	NLSL, NKTK, NRTQ
