# Supplementary material for: Chromosome-Scale Atlas of Ixodes scapularis Serine Protease Inhibitors
Source: Genes (Basel). 2026 Mar 24;17(4):361. doi: 10.3390/genes17040361 (PMC13116602; doi:10.3390/genes17040361)
Supplement: Supplementary file 1 [file genes-17-00361-s001.zip › Supplementary Table S5.xlsx]

## Sheet: Serpin cluster definition
Supplementary table S5: Serpin cluster definitions and orientation
Definition	Num_Clusters	Mean_Cluster_Size	Median_Cluster_Size	Max_Cluster_Size	Genes_in_Clusters	Percent_in_Clusters	Tandem	Head2Head	Tail2Tail
≤50 kb	38	1.84	1	21	43	61.4	27	2	3
≤100 kb	34	2.06	1	21	48	68.6	28	3	5
≤200 kb	32	2.19	1	22	49	70	30	3	5
≤50 kb + ≤10 intervening genes	32	2.19	1	22	49	70	30	3	5
≤100 kb + ≤10 intervening genes	32	2.19	1	22	49	70	30	3	5
≤200 kb + ≤10 intervening genes	32	2.19	1	22	49	70	30	3	5
≤10 intervening genes (no distance limit)	32	2.19	1	22	49	70	30	3	5
Notes: Genes_in_Clusters and Percent_in_Clusters summarize the number and percent of serpin genes assigned to clusters under each definition. Tandem/Head2Head/Tail2Tail report orientation counts for adjacent serpin gene pairs within clusters. The manuscript definition is ≤100 kb + ≤10 intervening genes.
Observed vs expected serpin counts under a chromosome-length–weighted null
Chromosome	GenBank	Size_bp	GC_percent	Observed_serpins	Expected_serpins_length_weighted	ChiSq_component
1	CM063346.1	299383390	45.5	4	8.35	2.266
2	CM063347.1	265358372	46	1	7.401	5.536
3	CM063348.1	255178058	46	2	7.117	3.679
4	CM063349.1	232680988	46	2	6.489	3.106
5	CM063350.1	208134562	46	4	5.805	0.561
6	CM063351.1	185727149	46	0	5.18	5.18
7	CM063352.1	140016994	46	0	3.905	3.905
8	CM063353.1	125718785	46	0	3.506	3.506
9	CM063354.1	124709745	46	0	3.478	3.478
10	CM063355.1	121790896	46.5	49	3.397	612.247
11	CM063356.1	113423717	46	6	3.163	2.544
12	CM063357.1	107981316	46.5	0	3.012	3.012
13	CM063358.1	107949926	45.5	1	3.011	1.343
X	CM063359.1	116583104	46	0	3.252	3.252
Y	CM063360.1	69360638	46.5	0	1.934	1.934
TOTAL (listed chr only)		2473997640		69	69	655.549
Notes: Expected counts use E_i = N_serpin(listed) × (L_i/∑L), where L_i is chromosome length (bp) for the listed chromosomes only (N_serpin(listed) = 69). χ² = 655.549, df = 14, P = 7.83e-131. Unplaced/other scaffolds contain 1 serpin gene(s) but were not included.

## Sheet: Serpin clusters and genes
Serpin clusters in I. sacpularis
#ClusterID	Chromosome (Sequence ID)	Start	End	NumSerpinGenes	GeneIDs	TranscriptIDs	GeneCoords	Strands	PairwiseOrientations	IntergenicDistances	MeanDist	MedianDist	MinDist	MaxDist
CM063346.1_1	Chr1 (CM063346.1)	30518716	30530626	2	S1c1,S2c1	g1610.t1,g1612.t1	30518716-30519924,30529491-30530626	+,+	tandem	9567	9567	9567	9567	9567
CM063346.1_2	Chr1 (CM063346.1)	108952499	108953716	1	S3c1	g5467.t1	108952499-108953716	-	-	-	NA	NA	NA	NA
CM063346.1_3	Chr1 (CM063346.1)	265588982	265591263	1	S4c1	g12634.t2	265588982-265591263	-	-	-	NA	NA	NA	NA
CM063347.1_4	Chr2 (CM063347.1)	139625939	139667749	1	S5c2	g9658.t1	139625939-139667749	-	-	-	NA	NA	NA	NA
CM063348.1_5	Chr3 (CM063348.1)	1625122	1626320	1	S6c3	g139.t2	1625122-1626320	+	-	-	NA	NA	NA	NA
CM063348.1_6	Chr3 (CM063348.1)	223526040	223527167	1	S7c3	g14695.t1	223526040-223527167	+	-	-	NA	NA	NA	NA
CM063349.1_7	Chr4 (CM063349.1)	5169746	5176458	2	S8c4,S9c4	g22717.t1,g22717.t2	5169746-5170948,5175259-5176458	+,+	tandem	4311	4311	4311	4311	4311
CM063350.1_10	Chr5 (CM063350.1)	201441082	201564221	2	S12c5,S13c5	g34013.t1,g34014.t1	201441082-201471315,201459264-201564221	-,-	tandem	-12051	-12051	-12051	-12051	-12051
CM063350.1_8	Chr5 (CM063350.1)	72596483	72597760	1	S10c5	g30598.t1	72596483-72597760	-	-	-	NA	NA	NA	NA
CM063350.1_9	Chr5 (CM063350.1)	160463771	160464964	1	S11c5	g32844.t1	160463771-160464964	+	-	-	NA	NA	NA	NA
CM063355.1_11	Chr10 (CM063355.1)	4438005	4454132	1	S14c10	g342.t1	4438005-4454132	+	-	-	NA	NA	NA	NA
CM063355.1_12	Chr10 (CM063355.1)	5043792	5045018	1	S15c10	g408.t1	5043792-5045018	-	-	-	NA	NA	NA	NA
CM063355.1_13	Chr10 (CM063355.1)	7610992	7612188	1	S16c10	g585.t1	7610992-7612188	-	-	-	NA	NA	NA	NA
CM063355.1_14	Chr10 (CM063355.1)	9101168	9209874	3	S17c10,S18c10,S19c10	g722.t1,g729.t1,g736.t1	9101168-9102376,9147733-9148941,9208666-9209874	-,-,+	tandem|tail-to-tail	45357|59725	52541	52541	45357	59725
CM063355.1_15	Chr10 (CM063355.1)	15485390	15596898	4	S20c10,S21c10,S22c10,S23c10	g1136.t1,g1137.t1,g50612.t1,g1144.t1	15485390-15486598,15524688-15525969,15574624-15575634,15595690-15596898	-,-,+,+	tandem|tail-to-tail|tandem	38090|48655|20056	35600.3	38090	20056	48655
CM063355.1_16	Chr10 (CM063355.1)	22866826	22955032	3	S24c10,S27c10,S25c10	g1664.t2,g1726.t2,g1669.t1	22866826-22868034,22866826-22868034,22953824-22955032	+,+,-	tandem|head-to-head	-1208|85790	42291	42291	-1208	85790
CM063355.1_17	Chr10 (CM063355.1)	23721413	23722621	1	S26c10	g1716.t1	23721413-23722621	+	-	-	NA	NA	NA	NA
CM063355.1_18	Chr10 (CM063355.1)	41698907	41700106	1	S28c10	g3088.t1	41698907-41700106	-	-	-	NA	NA	NA	NA
CM063355.1_19	Chr10 (CM063355.1)	43837312	43980980	3	S29c10,S30c10,S31c10	g3305.t2,g3308.t1,g3314.t2	43837312-43838050,43891307-43892515,43979772-43980980	-,+,+	tail-to-tail|tandem	53257|87257	70257	70257	53257	87257
CM063355.1_20	Chr10 (CM063355.1)	44116306	44161379	2	S32c10,S33c10	g3318.t1,g3321.t1	44116306-44117502,44160183-44161379	+,+	tandem	42681	42681	42681	42681	42681
CM063355.1_21	Chr10 (CM063355.1)	46066144	46091991	2	S34c10,S35c10	g3396.t1,g3397.t1	46066144-46067346,46090792-46091991	-,+	tail-to-tail	23446	23446	23446	23446	23446
CM063355.1_22	Chr10 (CM063355.1)	49071464	49072591	1	S36c10	g3610.t1	49071464-49072591	-	-	-	NA	NA	NA	NA
CM063355.1_23	Chr10 (CM063355.1)	50193957	50195150	1	S37c10	g3676.t1	50193957-50195150	-	-	-	NA	NA	NA	NA
CM063355.1_24	Chr10 (CM063355.1)	50307207	50760803	21	S38c10,S39c10,S40c10,S41c10,S42c10,S43c10,S44c10,S45c10,S46c10,S47c10,S48c10,S49c10,S50c10,S51c10,S52c10,S53c10,S54c10,S55c10,S56c10,S57c10,S58c10	g3680.t1,g3676.t3,g3685.t1,g3686.t1,g3687.t1,g3689.t1,g3691.t1,g51539.t2,g3697.t1,g3698.t1,g3698.t2,g3699.t1,g3700.t1,g3701.t1,g3702.t1,g3703.t1,g3706.t1,g51546.t1,g3708.t1,g3709.t1,g3713.t1	50307207-50308397,50334375-50335568,50377796-50379701,50390952-50394943,50412419-50416896,50426012-50427868,50444902-50447191,50490735-50494438,50500768-50503406,50519294-50521160,50527545-50536345,50566687-50569398,50584595-50587716,50599496-50603774,50610818-50613052,50623141-50628677,50657593-50660160,50675383-50676582,50704979-50706181,50714286-50715476,50758264-50760803	-,-,+,+,+,+,+,+,+,+,+,+,+,+,+,+,+,+,+,+,-	tandem|tail-to-tail|tandem|tandem|tandem|tandem|tandem|tandem|tandem|tandem|tandem|tandem|tandem|tandem|tandem|tandem|tandem|tandem|tandem|head-to-head	25978|42228|11251|17476|9116|17034|43544|6330|15888|6385|30342|15197|11780|7044|10089|28916|15223|28397|8105|42788	19655.5	15555.5	6330	43544
CM063355.1_25	Chr10 (CM063355.1)	89109325	89151978	2	S59c10,S60c10	g52506.t2,g52507.t1	89109325-89110524,89150779-89151978	+,+	tandem	40255	40255	40255	40255	40255
CM063355.1_26	Chr10 (CM063355.1)	110320669	110324331	1	S61c10	g6964.t2	110320669-110324331	-	-	-	NA	NA	NA	NA
CM063355.1_27	Chr10 (CM063355.1)	113477040	113482730	1	S62c10	g7123.t1	113477040-113482730	-	-	-	NA	NA	NA	NA
CM063356.1_28	Chr11 (CM063356.1)	2388179	2389312	1	S63c11	g165.t1	2388179-2389312	+	-	-	NA	NA	NA	NA
CM063356.1_29	Chr11 (CM063356.1)	4825708	4860246	2	S64c11,S65c11	g301.t1,g303.t1	4825708-4826877,4858586-4860246	+,-	head-to-head	31709	31709	31709	31709	31709
CM063356.1_30	Chr11 (CM063356.1)	12688050	12689219	1	S66c11	g663.t1	12688050-12689219	+	-	-	NA	NA	NA	NA
CM063356.1_31	Chr11 (CM063356.1)	29907805	29908932	1	S67c11	g1688.t1	29907805-29908932	-	-	-	NA	NA	NA	NA
CM063356.1_32	Chr11 (CM063356.1)	81695217	81696335	1	S68c11	g4528.t1	81695217-81696335	+	-	-	NA	NA	NA	NA
CM063358.1_33	Chr13 (CM063358.1)	3128182	3129384	1	S69c13	g215.t1	3128182-3129384	+	-	-	NA	NA	NA	NA
JAMZAT010000234.1_34	j234 (JAMZAT010000234.1)	54758	55954	1	S70j234	g1431.t1	54758-55954	-	-	-	NA	NA	NA	NA
