# Supplementary material for: Chromosome-Scale Atlas of Ixodes scapularis Serine Protease Inhibitors
Source: Genes (Basel). 2026 Mar 24;17(4):361. doi: 10.3390/genes17040361 (PMC13116602; doi:10.3390/genes17040361)
Supplement: Supplementary file 1 [file genes-17-00361-s001.zip › Supplementary Table S6.xlsx]

## Sheet: Summary of analysis
Supplementary Table S6: Quantitative gene expression statistics of serpin deployment vs infection
1) Sample sizes per Organ x Time x Treatment:
Organ	TimePlot	Treatment
carcass	24hrs	uninfected
carcass	24hrs	infected
carcass	48hrs	uninfected
carcass	48hrs	infected
carcass	72hrs	uninfected
carcass	72hrs	infected
carcass	SD	uninfected
carcass	SD	infected
Midgut	24hrs	uninfected
Midgut	24hrs	infected
Midgut	48hrs	uninfected
Midgut	48hrs	infected
Midgut	72hrs	uninfected
Midgut	72hrs	infected
Midgut	SD	uninfected
Midgut	SD	infected
Salivary gland	24hrs	uninfected
Salivary gland	24hrs	infected
Salivary gland	48hrs	uninfected
Salivary gland	48hrs	infected
Salivary gland	72hrs	uninfected
Salivary gland	72hrs	infected
Salivary gland	SD	uninfected
Salivary gland	SD	infected
2) Serpin genes analyzed after minimal filtering: 63
3) Organ-specific temporal deployment (Organ:Time LRT; adjusted for infection):
Genes with Organ:Time FDR < 0.05: 20
Genes with Organ:Time FDR < 0.10: 21
4) Infection effect sizes (log2FC infected vs uninfected; organ-time specific; full interaction):
Total gene x organ x time cells: 756
Evaluable cells (finite log2FC): 756 (NA rate: 0.00%)
Cells with FDR < 0.05: 10 (1.32% of evaluable)
Cells with FDR < 0.10: 18 (2.38% of evaluable)
5) Abundance (DESeq2 baseMean across all samples):
Percentile	Meaning	baseMean (normalized counts)
0% (min)	Lowest-expressed serpin	0.075
0.1	10% of serpins are ≤ this	0.195
25% (Q1)	25% of serpins are ≤ this	0.368
50% (median)	Half of serpins are ≤ this	7.664
75% (Q3)	75% of serpins are ≤ this	339.77
0.9	90% of serpins are ≤ this	1117.97
100% (max)	Highest-expressed serpin	4313.48
6) DESeq2-linked sensitivity (contrast-specific MDE80 derived from lfcSE):
For infection contrasts, DESeq2 reports lfcSE. Assuming a two-sided Wald test, the minimum detectable log2FC
for 80% power at alpha=0.05 is: MDE80_log2 = (z_{1-alpha/2} + z_{0.80}) * lfcSE.
This produces a model-linked sensitivity estimate for each gene and contrast.
Summary by abundance tier:
Abundance tier (by baseMean)	n infection-contrast cells	Median MDE80 (log2FC)	IQR MDE80 (log2FC)	Median MDE80 (fold-change)
High (> Q75)	192	1.02	0.661	2.03×
Mid-high (Q50–Q75)	180	1.65	1.19	3.14×
Mid-low (Q25–Q50)	192	6.41	18.8	85.3×
Low (≤ Q25)	192	28.2	0.0451	3.05×10^8×
7) Statistically supported deployment gene lists (adjusted for infection):
Timepoint contrasts vs 24h by organ: tables/Deployment_timepoint_contrasts_by_organ.tsv
Early vs late (Late72_SD vs Early24_48) by organ: tables/Deployment_early_vs_late_by_organ.tsv
Significant deployment hits (FDR < 0.05) by Organ x Contrast:
Organ	Time contrast (vs 24 h)	Significant serpins (FDR < 0.05)	Serpins tested	% significant
Midgut	48 h vs 24 h	1	58	0.017
Midgut	72 h vs 24 h	16	58	0.276
Midgut	SD vs 24 h	23	58	0.397
Salivary gland	48 h vs 24 h	8	56	0.143
Salivary gland	72 h vs 24 h	21	56	0.375
Salivary gland	SD vs 24 h	22	56	0.393
carcass	48 h vs 24 h	16	58	0.276
carcass	72 h vs 24 h	30	58	0.517
carcass	SD vs 24 h	26	58	0.448

## Sheet: Early_deployed
Organ	Serpin_gene	Contrast	Stage_call	log2FC_Late72_SD_minus_Early24_48	SE_log2FC	P_value	FDR	baseMean	log2FC_SD_vs_24h	FDR_SD_vs_24h	log2FC_72h_vs_24h	FDR_72h_vs_24h	abs_log2FC_stage
Midgut	S64c11	Late72_SD_vs_Early24_48	Early (24–48h higher)	-1.98787	0.555932	0.000349235	0.00155813	2.96171	-2.16429	0.0107118	-2.64524	0.00845492	1.98787
Midgut	S53c10	Late72_SD_vs_Early24_48	Early (24–48h higher)	-1.50293	0.59625	0.0117144	0.0351963	3.29297	-1.90842	0.0583139	-1.8386	0.0978341	1.50293
Midgut	S3c1	Late72_SD_vs_Early24_48	Early (24–48h higher)	-1.44705	0.233139	5.40759e-10	7.841e-09	83.0386	-1.69201	5.81478e-07	-1.72347	1.34193e-06	1.44705
Midgut	S54c10	Late72_SD_vs_Early24_48	Early (24–48h higher)	-1.34603	0.271551	7.16629e-07	4.61828e-06	37.9313	-1.80424	1.9721e-06	-1.55976	9.81494e-05	1.34603
Midgut	S12c5	Late72_SD_vs_Early24_48	Early (24–48h higher)	-1.26026	0.230539	4.5881e-08	3.80157e-07	34.9569	-2.03086	1.3752e-13	-1.18983	3.60997e-05	1.26026
Midgut	S34c10	Late72_SD_vs_Early24_48	Early (24–48h higher)	-1.10313	0.45728	0.0158492	0.0399676	7.84387	-1.92309	0.00815716	-0.42797	0.715101	1.10313
Midgut	S61c10	Late72_SD_vs_Early24_48	Early (24–48h higher)	-1.076	0.233425	4.03458e-06	2.34006e-05	241.493	-1.21021	0.000182417	-1.58561	1.34193e-06	1.076
Midgut	S50c10	Late72_SD_vs_Early24_48	Early (24–48h higher)	-0.894732	0.161649	3.11182e-08	3.0081e-07	88.9193	-1.26469	8.3504e-09	-0.966659	3.58734e-05	0.894732
Midgut	S58c10	Late72_SD_vs_Early24_48	Early (24–48h higher)	-0.772269	0.314918	0.0141952	0.0374238	12.2058	-0.688869	0.276235	-0.493351	0.48007	0.772269
Midgut	S35c10	Late72_SD_vs_Early24_48	Early (24–48h higher)	-0.752521	0.282521	0.00773114	0.0249115	46.9464	-1.60654	1.02797e-05	-0.494843	0.29343	0.752521
Salivary gland	S53c10	Late72_SD_vs_Early24_48	Early (24–48h higher)	-3.5443	0.557803	2.09725e-10	1.95743e-09	12.728	-4.72518	5.0378e-12	-4.01093	1.64277e-10	3.5443
Salivary gland	S39c10	Late72_SD_vs_Early24_48	Early (24–48h higher)	-2.64229	0.494317	9.02551e-08	7.22041e-07	13.774	-2.8141	0.000227094	-2.96933	8.43689e-05	2.64229
Salivary gland	S34c10	Late72_SD_vs_Early24_48	Early (24–48h higher)	-2.43881	0.599615	4.75631e-05	0.000266354	9.07892	-6.60573	5.76235e-09	-1.73862	0.0114399	2.43881
Salivary gland	S35c10	Late72_SD_vs_Early24_48	Early (24–48h higher)	-2.23206	0.335959	3.05601e-11	5.70455e-10	48.7249	-3.56829	6.77899e-28	-2.35628	2.18526e-15	2.23206
Salivary gland	S38c10	Late72_SD_vs_Early24_48	Early (24–48h higher)	-2.10964	0.554919	0.000143699	0.000670596	4.16288	-3.70451	5.40059e-05	-2.14789	0.00681533	2.10964
Salivary gland	S27c10	Late72_SD_vs_Early24_48	Early (24–48h higher)	-2.04026	0.841895	0.0153753	0.0430508	1.08093	-4.17939	0.00763745	-1.4012	0.363322	2.04026
Salivary gland	S64c11	Late72_SD_vs_Early24_48	Early (24–48h higher)	-1.95655	0.577744	0.000707805	0.00283122	3.89649	-2.49052	0.00919335	-2.43288	0.00978446	1.95655
Salivary gland	S37c10	Late72_SD_vs_Early24_48	Early (24–48h higher)	-1.7058	0.440884	0.000109268	0.000556275	26.3281	-1.03148	0.183044	-2.36668	0.000256596	1.7058
Salivary gland	S36c10	Late72_SD_vs_Early24_48	Early (24–48h higher)	-1.62547	0.651215	0.0125584	0.0370142	2.71434	-3.69128	0.00660845	-0.48037	0.720654	1.62547
Salivary gland	S61c10	Late72_SD_vs_Early24_48	Early (24–48h higher)	-1.43581	0.223594	1.34926e-10	1.51117e-09	665.67	-2.05638	1.04944e-13	-1.5289	1.60497e-08	1.43581
Salivary gland	S3c1	Late72_SD_vs_Early24_48	Early (24–48h higher)	-1.11907	0.154566	4.48424e-13	1.25559e-11	464.308	-1.54568	1.37736e-15	-1.20368	1.6212e-10	1.11907
Salivary gland	S66c11	Late72_SD_vs_Early24_48	Early (24–48h higher)	-1.06831	0.253283	2.46643e-05	0.000157261	360.756	-2.23385	1.45374e-35	-0.66927	0.000207962	1.06831
Salivary gland	S50c10	Late72_SD_vs_Early24_48	Early (24–48h higher)	-0.574832	0.187583	0.00218104	0.0071846	535.15	-0.883542	0.00208445	-0.379616	0.218849	0.574832
carcass	S38c10	Late72_SD_vs_Early24_48	Early (24–48h higher)	-3.05143	0.545128	2.17277e-08	1.52094e-07	4.05618	-3.27163	1.27454e-05	-3.83543	7.3271e-06	3.05143
carcass	S11c5	Late72_SD_vs_Early24_48	Early (24–48h higher)	-3.03642	0.853715	0.000375525	0.00123702	1.34952	-3.55232	0.00970343	-3.38721	0.0105085	3.03642
carcass	S56c10	Late72_SD_vs_Early24_48	Early (24–48h higher)	-2.74589	0.974437	0.00483351	0.0112782	0.729353	-2.80025	0.096595	-3.15522	0.0478519	2.74589
carcass	S53c10	Late72_SD_vs_Early24_48	Early (24–48h higher)	-2.48118	0.373272	2.98903e-11	2.78976e-10	28.0086	-3.15347	2.18357e-12	-3.06277	1.33955e-11	2.48118
carcass	S62c10	Late72_SD_vs_Early24_48	Early (24–48h higher)	-2.41792	0.68788	0.000439696	0.00136794	2.20536	-4.33378	7.7208e-05	-2.34077	0.0068762	2.41792
carcass	S57c10	Late72_SD_vs_Early24_48	Early (24–48h higher)	-2.37234	0.879961	0.00701867	0.0157218	1.25322	-3.47068	0.0143688	-2.45817	0.0609171	2.37234
carcass	S64c11	Late72_SD_vs_Early24_48	Early (24–48h higher)	-2.37011	0.622487	0.000140391	0.000491367	3.15788	-3.67274	0.000232831	-2.29653	0.0068762	2.37011
carcass	S34c10	Late72_SD_vs_Early24_48	Early (24–48h higher)	-2.14361	0.710546	0.00255417	0.00681112	6.91848	-4.53892	7.329e-05	-1.53347	0.0988689	2.14361
carcass	S35c10	Late72_SD_vs_Early24_48	Early (24–48h higher)	-2.10379	0.300389	2.49519e-12	3.49327e-11	38.9712	-3.31934	7.32753e-32	-2.09174	2.0675e-16	2.10379
carcass	S31c10	Late72_SD_vs_Early24_48	Early (24–48h higher)	-1.80126	0.694936	0.00954248	0.020553	1.96727	-1.75604	0.0834288	-3.31954	0.00494344	1.80126
carcass	S61c10	Late72_SD_vs_Early24_48	Early (24–48h higher)	-1.24704	0.178877	3.13611e-12	3.51245e-11	1165.34	-1.68851	2.93093e-25	-1.56977	2.2142e-21	1.24704
carcass	S54c10	Late72_SD_vs_Early24_48	Early (24–48h higher)	-1.13497	0.25923	1.19655e-05	5.15438e-05	392.583	-1.64816	1.39546e-12	-1.71115	2.5117e-13	1.13497
carcass	S3c1	Late72_SD_vs_Early24_48	Early (24–48h higher)	-1.0312	0.165597	4.74982e-10	3.79986e-09	842.412	-1.42838	1.4186e-20	-1.33711	1.03719e-17	1.0312
carcass	S12c5	Late72_SD_vs_Early24_48	Early (24–48h higher)	-0.952333	0.182677	1.85598e-07	1.15483e-06	338.43	-1.65258	3.42268e-33	-1.01243	1.2713e-13	0.952333
carcass	S66c11	Late72_SD_vs_Early24_48	Early (24–48h higher)	-0.943877	0.246411	0.000127882	0.000477428	284.336	-1.75943	4.70492e-18	-0.344436	0.0949305	0.943877
carcass	S13c5	Late72_SD_vs_Early24_48	Early (24–48h higher)	-0.93701	0.365935	0.0104493	0.0216727	11.1583	-0.722986	0.0519132	-2.56741	5.10013e-09	0.93701
carcass	S67c11	Late72_SD_vs_Early24_48	Early (24–48h higher)	-0.62467	0.126747	8.28738e-07	4.21903e-06	336.514	-0.862147	4.4604e-07	-0.620411	0.000306698	0.62467
carcass	S63c11	Late72_SD_vs_Early24_48	Early (24–48h higher)	-0.335498	0.143607	0.0194796	0.0389592	256.694	-0.450059	0.0293396	-0.565555	0.00494344	0.335498

## Sheet: Late_deployed
Organ	Serpin_gene	Contrast	Stage_call	log2FC_Late72_SD_minus_Early24_48	SE_log2FC	P_value	FDR	baseMean	log2FC_SD_vs_24h	FDR_SD_vs_24h	log2FC_72h_vs_24h	FDR_72h_vs_24h	abs_log2FC_stage
Midgut	S9c4	Late72_SD_vs_Early24_48	Late (72–SD higher)	5.24503	0.556042	3.99343e-21	1.15809e-19	2607.2	6.68446	3.05878e-21	5.00418	6.63219e-12	5.24503
Midgut	S8c4	Late72_SD_vs_Early24_48	Late (72–SD higher)	4.50094	0.474807	2.5544e-21	1.15809e-19	1320.56	4.93739	7.02179e-18	2.84187	2.13105e-06	4.50094
Midgut	S62c10	Late72_SD_vs_Early24_48	Late (72–SD higher)	4.17006	0.835117	5.93308e-07	4.30148e-06	3.78183	4.87115	0.000126268	3.76603	0.0052162	4.17006
Midgut	S46c10	Late72_SD_vs_Early24_48	Late (72–SD higher)	4.16226	0.532413	5.37855e-15	1.03985e-13	42.6236	4.80218	1.15193e-13	2.57929	0.000189304	4.16226
Midgut	S40c10	Late72_SD_vs_Early24_48	Late (72–SD higher)	2.72151	0.478689	1.3055e-08	1.51438e-07	19.6599	3.08016	6.1441e-09	0.966224	0.152313	2.72151
Midgut	S24c10	Late72_SD_vs_Early24_48	Late (72–SD higher)	2.59814	1.04095	0.0125623	0.0351963	0.826724	0.830145	0.840724	3.22509	0.0688784	2.59814
Midgut	S13c5	Late72_SD_vs_Early24_48	Late (72–SD higher)	1.69386	0.582794	0.00365557	0.0141349	7.27417	2.59506	0.00312952	1.00098	0.39429	1.69386
Midgut	S47c10	Late72_SD_vs_Early24_48	Late (72–SD higher)	1.6543	0.416155	7.03184e-05	0.000339872	297.024	3.23092	2.02666e-14	2.69952	5.24965e-10	1.6543
Midgut	S45c10	Late72_SD_vs_Early24_48	Late (72–SD higher)	1.64528	0.400473	3.98518e-05	0.000210128	20.7495	1.68366	0.000385462	0.253632	0.784899	1.64528
Midgut	S51c10	Late72_SD_vs_Early24_48	Late (72–SD higher)	1.39603	0.519574	0.00721256	0.0246076	43.2963	2.46362	0.000771345	0.837453	0.393787	1.39603
Midgut	S48c10	Late72_SD_vs_Early24_48	Late (72–SD higher)	0.944571	0.267162	0.000406883	0.00168566	188.34	1.74165	2.63266e-07	1.10913	0.00207309	0.944571
Midgut	S63c11	Late72_SD_vs_Early24_48	Late (72–SD higher)	0.515251	0.206857	0.0127435	0.0351963	599.204	0.691604	0.0308069	0.941298	0.00252533	0.515251
Midgut	S67c11	Late72_SD_vs_Early24_48	Late (72–SD higher)	0.498027	0.175185	0.00447114	0.0162079	594.263	0.496519	0.0976972	0.802237	0.0036883	0.498027
Salivary gland	S46c10	Late72_SD_vs_Early24_48	Late (72–SD higher)	4.2355	0.488751	4.47716e-18	2.50721e-16	202.99	5.24174	1.98473e-23	2.70024	2.83557e-07	4.2355
Salivary gland	S40c10	Late72_SD_vs_Early24_48	Late (72–SD higher)	3.0637	0.467883	5.83073e-11	8.16302e-10	112.873	3.53915	2.85108e-15	0.974619	0.0452765	3.0637
Salivary gland	S47c10	Late72_SD_vs_Early24_48	Late (72–SD higher)	1.78505	0.423767	2.52741e-05	0.000157261	1949.4	3.42288	4.77539e-14	3.02265	9.43737e-12	1.78505
Salivary gland	S45c10	Late72_SD_vs_Early24_48	Late (72–SD higher)	1.41349	0.391149	0.000301881	0.00130041	101.444	1.74693	1.13164e-05	-0.140217	0.845665	1.41349
Salivary gland	S9c4	Late72_SD_vs_Early24_48	Late (72–SD higher)	1.38986	0.478978	0.00371127	0.0115462	44.3854	1.8365	0.00433601	-0.161425	0.877375	1.38986
Salivary gland	S51c10	Late72_SD_vs_Early24_48	Late (72–SD higher)	1.2516	0.396156	0.00158119	0.00578787	181.141	1.7985	6.38473e-06	-0.40314	0.396571	1.2516
Salivary gland	S48c10	Late72_SD_vs_Early24_48	Late (72–SD higher)	1.06969	0.339988	0.00165368	0.00578787	1145.4	2.20536	2.8551e-08	1.78154	4.93051e-06	1.06969
carcass	S46c10	Late72_SD_vs_Early24_48	Late (72–SD higher)	4.88769	0.474377	6.80293e-25	3.80964e-23	311.257	6.08359	3.32534e-23	4.66641	6.29521e-14	4.88769
carcass	S40c10	Late72_SD_vs_Early24_48	Late (72–SD higher)	3.42347	0.389492	1.50112e-18	2.80209e-17	180.091	3.79287	1.67268e-18	2.02081	4.46889e-06	3.42347
carcass	S45c10	Late72_SD_vs_Early24_48	Late (72–SD higher)	2.46575	0.276037	4.15786e-19	1.1642e-17	156.637	2.57603	4.17245e-26	1.31281	1.39145e-07	2.46575
carcass	S47c10	Late72_SD_vs_Early24_48	Late (72–SD higher)	2.34855	0.459348	3.17452e-07	1.77773e-06	2745.67	3.76996	4.03969e-14	4.17639	1.16621e-16	2.34855
carcass	S9c4	Late72_SD_vs_Early24_48	Late (72–SD higher)	1.64468	0.407628	5.46616e-05	0.000218647	70.3402	1.76365	0.000647911	0.28017	0.610172	1.64468
carcass	S48c10	Late72_SD_vs_Early24_48	Late (72–SD higher)	1.61448	0.352782	4.73022e-06	2.20743e-05	1597.83	2.57575	1.19313e-09	2.60555	8.64197e-10	1.61448
carcass	S51c10	Late72_SD_vs_Early24_48	Late (72–SD higher)	0.856552	0.292526	0.00341018	0.00830304	949.995	1.44428	1.97482e-14	-0.408089	0.0385886	0.856552
carcass	S49c10	Late72_SD_vs_Early24_48	Late (72–SD higher)	0.76011	0.231852	0.0010439	0.00292292	8912.07	0.928116	0.00096439	1.46091	9.58992e-08	0.76011
carcass	S42c10	Late72_SD_vs_Early24_48	Late (72–SD higher)	0.674569	0.229129	0.00323934	0.0082456	1711.28	0.718334	0.0140085	1.32738	1.37716e-06	0.674569
carcass	S44c10	Late72_SD_vs_Early24_48	Late (72–SD higher)	0.654477	0.191527	0.000632812	0.00186513	2823.43	0.67694	0.0231399	0.785935	0.00664497	0.654477

## Sheet: Co_deployed_across_organs
Serpin_gene	Category	mean_log2norm_Midgut	mean_log2norm_Salivary gland	mean_log2norm_carcass	traj_corr_Salivary gland_carcass	abs_diff_mean_Salivary gland_carcass	traj_corr_Midgut_Salivary gland	abs_diff_mean_Midgut_Salivary gland	traj_corr_Midgut_carcass	abs_diff_mean_Midgut_carcass	n_organs_mean_gt5
S9c4	Salivary gland≈carcass co-deployed (corr>0.90; |Δmean|<0.5; both mean>3); Midgut-dominant (Midgut>4 and ≥1 log2 above other organs); Broad high expression (mean>5 in ≥2 organs)	9.7607	4.66678	5.09719	0.976743	0.430418	0.891947	5.09393	0.778514	4.66351	2
S49c10	Salivary gland≈carcass co-deployed (corr>0.90; |Δmean|<0.5; both mean>3); Broad high expression (mean>5 in ≥2 organs)	10.9122	12.4466	12.4483	0.979031	0.00172379	0.609177	1.53439	0.719419	1.53612	3
S41c10	Salivary gland≈carcass co-deployed (corr>0.90; |Δmean|<0.5; both mean>3); Broad high expression (mean>5 in ≥2 organs)	9.18376	10.8413	10.8714	0.934334	0.0301227	0.387526	1.65754	0.688832	1.68766	3
S4c1	Salivary gland≈carcass co-deployed (corr>0.90; |Δmean|<0.5; both mean>3); Broad high expression (mean>5 in ≥2 organs)	8.95896	10.4056	10.3612	0.949914	0.0444276	0.939804	1.44664	0.912924	1.40222	3
S42c10	Salivary gland≈carcass co-deployed (corr>0.90; |Δmean|<0.5; both mean>3); Broad high expression (mean>5 in ≥2 organs)	8.49568	10.1682	10.0817	0.908588	0.086481	-0.062763	1.67249	0.308743	1.58601	3
S52c10	Salivary gland≈carcass co-deployed (corr>0.90; |Δmean|<0.5; both mean>3); Broad high expression (mean>5 in ≥2 organs)	8.46387	10.0582	10.0283	0.958513	0.0299244	0.219039	1.59435	0.437435	1.56443	3
S47c10	Salivary gland≈carcass co-deployed (corr>0.90; |Δmean|<0.5; both mean>3); Broad high expression (mean>5 in ≥2 organs)	8.33274	10.0565	9.99619	0.994413	0.0603415	0.982279	1.72379	0.968416	1.66345	3
S48c10	Salivary gland≈carcass co-deployed (corr>0.90; |Δmean|<0.5; both mean>3); Broad high expression (mean>5 in ≥2 organs)	8.12641	9.59477	9.64014	0.999252	0.0453645	0.936352	1.46836	0.94263	1.51373	3
S50c10	Salivary gland≈carcass co-deployed (corr>0.90; |Δmean|<0.5; both mean>3); Broad high expression (mean>5 in ≥2 organs)	7.1487	8.73199	8.77019	0.918155	0.0381984	0.56152	1.58329	0.480188	1.62149	3
S45c10	Salivary gland≈carcass co-deployed (corr>0.90; |Δmean|<0.5; both mean>3); Broad high expression (mean>5 in ≥2 organs)	4.69311	5.93816	6.18491	0.97168	0.246752	0.999692	1.24504	0.971303	1.49179	2
S46c10	Salivary gland≈carcass co-deployed (corr>0.90; |Δmean|<0.5; both mean>3); Broad high expression (mean>5 in ≥2 organs)	4.56062	5.77044	5.81653	0.983542	0.0460892	0.99538	1.20982	0.96646	1.25591	2
S40c10	Salivary gland≈carcass co-deployed (corr>0.90; |Δmean|<0.5; both mean>3); Broad high expression (mean>5 in ≥2 organs)	4.2219	5.43678	5.84985	0.989945	0.41307	0.992221	1.21488	0.982186	1.62795	2
S66c11	Midgut-dominant (Midgut>4 and ≥1 log2 above other organs); Broad high expression (mean>5 in ≥2 organs)	10.0253	8.04869	7.44682	0.937997	0.601868	0.415221	1.9766	0.384422	2.57847	3
S67c11	Midgut-dominant (Midgut>4 and ≥1 log2 above other organs); Broad high expression (mean>5 in ≥2 organs)	9.90106	8.55918	7.81741	-0.36773	0.741775	0.27058	1.34188	-0.498371	2.08365	3
S8c4	Midgut-dominant (Midgut>4 and ≥1 log2 above other organs); Broad high expression (mean>5 in ≥2 organs)	9.2887	4.57143	5.21528	0.996614	0.643852	0.719329	4.71727	0.681587	4.07342	2
S37c10	Midgut-dominant (Midgut>4 and ≥1 log2 above other organs)	9.12173	3.92818	3.39543	0.675734	0.532747	0.0965386	5.19355	0.714679	5.7263	1
S39c10	Midgut-dominant (Midgut>4 and ≥1 log2 above other organs)	7.50124	2.80192	2.26044	0.549402	0.541476	-0.153842	4.69932	0.665939	5.2408	1
S35c10	Midgut-dominant (Midgut>4 and ≥1 log2 above other organs)	6.15395	4.84814	4.34193	0.979885	0.506211	0.966072	1.30581	0.959793	1.81202	1
S38c10	Midgut-dominant (Midgut>4 and ≥1 log2 above other organs)	4.13917	1.74302	1.54528	0.807088	0.197746	0.578619	2.39614	0.455266	2.59389	0
S51c10	Carcass-dominant (carcass>4 and ≥1 log2 above other organs); Broad high expression (mean>5 in ≥2 organs)	5.50766	6.7343	9.13973	0.861299	2.40544	0.884169	1.22663	0.980501	3.63207	3
S58c10	Carcass-dominant (carcass>4 and ≥1 log2 above other organs); Broad high expression (mean>5 in ≥2 organs)	4.25175	5.41588	6.54549	-0.957424	1.12961	-0.671914	1.16413	0.538899	2.29373	2
S43c10	Carcass-dominant (carcass>4 and ≥1 log2 above other organs)	2.24238	3.44681	4.66544	0.64472	1.21863	0.293425	1.20443	0.825703	2.42306	0
S63c11	Broad high expression (mean>5 in ≥2 organs)	9.89602	10.0772	7.44448	-0.907161	2.63271	0.349899	0.18118	-0.506079	2.45153	3
S44c10	Broad high expression (mean>5 in ≥2 organs)	9.19022	10.799	10.8365	0.670646	0.0375574	-0.624398	1.60874	-0.996441	1.64629	3
S61c10	Broad high expression (mean>5 in ≥2 organs)	8.49972	8.87343	9.47549	0.916526	0.602069	0.778241	0.37371	0.963572	0.975779	3
S3c1	Broad high expression (mean>5 in ≥2 organs)	6.88932	8.47252	9.05771	0.899158	0.585188	0.891545	1.5832	0.989618	2.16839	3
S54c10	Broad high expression (mean>5 in ≥2 organs)	5.76963	7.18615	7.86416	0.703947	0.678001	0.609048	1.41653	0.932616	2.09453	3
S12c5	Broad high expression (mean>5 in ≥2 organs)	5.69039	7.56067	7.7457	-0.89759	0.185034	-0.92446	1.87028	0.995443	2.05531	3
