# Supplementary material for: Chromosome-Scale Atlas of Ixodes scapularis Serine Protease Inhibitors
Source: Genes (Basel). 2026 Mar 24;17(4):361. doi: 10.3390/genes17040361 (PMC13116602; doi:10.3390/genes17040361)
Supplement: Supplementary file 1 [file genes-17-00361-s001.zip › Supplementary Table S7.xlsx]

## Sheet: Supplementary Table S7
Supplementary Table S7: Motif occurrences by serpin
Motif_Name	Motif length	Context the motif was discovered	InfoContent (sum of bits across all positions)	Evalue (measure of conservation)	SeqEntropy (distribution of motif-bearing sequences across clusters/groups)	Instances	Occurrence
Motif_1	20	Full_context	67.295	0	6.12928	S60c10, S59c10, S35c10, S31c10, S28c10, S27c10, S6c3, S1c1, S69c13, S29c10, S34c10, S68c11, S36c10, S33c10, S32c10, S30c10, S2c1, S58c10, S54c10, S49c10, S47c10, S9c4, S8c4, S26c10, S24c10, S23c10, S22c10, S21c10, S18c10, S16c10, S15c10, S5c2, S10c5, S50c10, S20c10, S19c10, S56c10, S55c10, S42c10, S70j234, S52c10, S17c10, S61c10, S53c10, S45c10, S43c10, S41c10, S44c10, S14c10, S4c1, S25c10, S40c1…	70
Motif_2	20	Full_context	60.8616	0	6.12928	S56c10, S55c10, S69c13, S31c10, S58c10, S54c10, S36c10, S62c10, S33c10, S32c10, S70j234, S16c10, S15c10, S14c10, S5c2, S60c10, S59c10, S35c10, S34c10, S9c4, S8c4, S29c10, S27c10, S10c5, S2c1, S48c10, S45c10, S26c10, S19c10, S18c10, S17c10, S68c11, S41c10, S53c10, S28c10, S40c10, S43c10, S46c10, S25c10, S6c3, S44c10, S42c10, S30c10, S4c1, S1c1, S50c10, S24c10, S23c10, S21c10, S51c10, S52c10, S20c1…	70
Motif_3	20	Full_context	64.9244	0	6.12928	S33c10, S49c10, S47c10, S28c10, S6c3, S67c11, S56c10, S55c10, S2c1, S70j234, S31c10, S29c10, S16c10, S15c10, S10c5, S5c2, S24c10, S23c10, S22c10, S21c10, S69c13, S60c10, S59c10, S26c10, S19c10, S18c10, S17c10, S41c10, S32c10, S27c10, S68c11, S14c10, S53c10, S51c10, S35c10, S34c10, S9c4, S8c4, S61c10, S25c10, S20c10, S36c10, S66c11, S65c11, S64c11, S63c11, S40c10, S46c10, S58c10, S54c10, S4c1, S52…	70
Motif_7	20	Full_context	58.1153	0	6.12928	S33c10, S32c10, S70j234, S30c10, S16c10, S15c10, S10c5, S5c2, S36c10, S68c11, S34c10, S35c10, S27c10, S29c10, S14c10, S31c10, S69c13, S60c10, S59c10, S2c1, S49c10, S1c1, S25c10, S20c10, S26c10, S24c10, S19c10, S18c10, S6c3, S50c10, S23c10, S22c10, S21c10, S17c10, S28c10, S53c10, S8c4, S41c10, S58c10, S54c10, S47c10, S43c10, S61c10, S51c10, S40c10, S46c10, S11c5, S39c10, S37c10, S9c4, S52c10, S63c…	70
Motif_12	16	Full_context	54.0365	0	6.12928	S60c10, S59c10, S35c10, S34c10, S33c10, S32c10, S2c1, S29c10, S10c5, S30c10, S1c1, S68c11, S27c10, S69c13, S36c10, S25c10, S20c10, S31c10, S39c10, S37c10, S28c10, S61c10, S51c10, S52c10, S70j234, S16c10, S15c10, S5c2, S26c10, S19c10, S18c10, S17c10, S47c10, S11c5, S14c10, S50c10, S23c10, S22c10, S21c10, S49c10, S24c10, S48c10, S45c10, S53c10, S44c10, S4c1, S46c10, S57c10, S58c10, S54c10, S9c4, S8…	70
Motif_187	7	Nterm_context	52.8449	2.1e-304	6.12928	S66c11, S65c11, S64c11, S63c11, S43c10, S48c10, S45c10, S40c10, S58c10, S54c10, S53c10, S41c10, S44c10, S42c10, S4c1, S24c10, S22c10, S23c10, S21c10, S25c10, S20c10, S19c10, S26c10, S18c10, S17c10, S16c10, S36c10, S31c10, S29c10, S10c5, S68c11, S33c10, S32c10, S60c10, S59c10, S69c13, S35c10, S34c10, S28c10, S27c10, S2c1, S30c10, S1c1, S67c11, S62c10, S50c10, S39c10, S37c10, S3c1, S52c10, S51c10, …	70
Motif_4	20	Full_context	60.3651	0	6.10852	S30c10, S1c1, S33c10, S27c10, S10c5, S32c10, S68c11, S69c13, S60c10, S59c10, S35c10, S34c10, S42c10, S31c10, S36c10, S26c10, S23c10, S22c10, S21c10, S19c10, S18c10, S17c10, S16c10, S2c1, S44c10, S4c1, S58c10, S54c10, S45c10, S25c10, S20c10, S14c10, S53c10, S24c10, S51c10, S43c10, S28c10, S29c10, S40c10, S66c11, S47c10, S39c10, S37c10, S70j234, S52c10, S49c10, S15c10, S5c2, S48c10, S3c1, S65c11, S…	69
Motif_8	20	Full_context	48.2693	0	6.10852	S36c10, S29c10, S10c5, S33c10, S32c10, S25c10, S20c10, S60c10, S59c10, S35c10, S34c10, S28c10, S24c10, S23c10, S22c10, S21c10, S69c13, S27c10, S2c1, S68c11, S26c10, S19c10, S18c10, S16c10, S8c4, S31c10, S41c10, S17c10, S46c10, S51c10, S70j234, S15c10, S5c2, S54c10, S49c10, S58c10, S61c10, S9c4, S14c10, S44c10, S30c10, S4c1, S39c10, S37c10, S47c10, S42c10, S6c3, S56c10, S55c10, S43c10, S52c10, S62…	69
Motif_221	16	VarWin_context	42.8289	5e-324	6.10852	S36c10, S28c10, S24c10, S25c10, S20c10, S35c10, S34c10, S27c10, S2c1, S22c10, S23c10, S21c10, S26c10, S17c10, S6c3, S33c10, S32c10, S19c10, S18c10, S60c10, S49c10, S69c13, S31c10, S54c10, S14c10, S16c10, S59c10, S52c10, S1c1, S62c10, S47c10, S68c11, S40c10, S58c10, S29c10, S10c5, S30c10, S51c10, S42c10, S70j234, S15c10, S5c2, S8c4, S46c10, S4c1, S44c10, S48c10, S39c10, S37c10, S9c4, S45c10, S41c1…	69
Motif_6	16	Full_context	55.0006	0	6.08746	S2c1, S35c10, S34c10, S27c10, S28c10, S6c3, S36c10, S29c10, S24c10, S20c10, S69c13, S60c10, S59c10, S70j234, S68c11, S15c10, S5c2, S33c10, S25c10, S23c10, S22c10, S21c10, S16c10, S14c10, S26c10, S19c10, S18c10, S17c10, S52c10, S51c10, S10c5, S44c10, S42c10, S4c1, S32c10, S31c10, S46c10, S9c4, S8c4, S56c10, S55c10, S53c10, S30c10, S1c1, S49c10, S47c10, S50c10, S43c10, S66c11, S65c11, S64c11, S39c1…	68
Motif_15	20	Full_context	45.7925	0	6.08746	S69c13, S35c10, S34c10, S27c10, S33c10, S28c10, S60c10, S59c10, S32c10, S16c10, S15c10, S5c2, S68c11, S14c10, S70j234, S2c1, S26c10, S19c10, S18c10, S17c10, S24c10, S25c10, S20c10, S23c10, S22c10, S21c10, S6c3, S30c10, S45c10, S42c10, S36c10, S44c10, S4c1, S56c10, S55c10, S48c10, S1c1, S51c10, S41c10, S43c10, S52c10, S58c10, S54c10, S66c11, S8c4, S53c10, S62c10, S39c10, S37c10, S65c11, S64c11, S3…	68
Motif_10	20	Full_context	54.1743	0	6.06609	S35c10, S29c10, S2c1, S69c13, S60c10, S59c10, S28c10, S31c10, S27c10, S10c5, S30c10, S1c1, S34c10, S33c10, S32c10, S68c11, S70j234, S16c10, S15c10, S5c2, S24c10, S14c10, S25c10, S23c10, S22c10, S21c10, S6c3, S26c10, S20c10, S18c10, S17c10, S36c10, S19c10, S9c4, S8c4, S41c10, S56c10, S55c10, S48c10, S45c10, S49c10, S44c10, S4c1, S42c10, S51c10, S37c10, S39c10, S40c10, S47c10, S53c10, S38c10, S61c1…	67
Motif_9	20	Full_context	55.2627	0	6.04439	S70j234, S31c10, S15c10, S5c2, S33c10, S16c10, S14c10, S29c10, S10c5, S60c10, S59c10, S2c1, S27c10, S68c11, S28c10, S30c10, S1c1, S69c13, S34c10, S32c10, S36c10, S17c10, S35c10, S26c10, S19c10, S18c10, S23c10, S22c10, S21c10, S25c10, S20c10, S24c10, S37c10, S61c10, S39c10, S54c10, S6c3, S41c10, S43c10, S44c10, S42c10, S4c1, S56c10, S55c10, S58c10, S46c10, S40c10, S50c10, S51c10, S38c10, S9c4, S52…	66
Motif_188	16	RCL_context	54.73	8.5e-296	5.97728	S35c10, S34c10, S60c10, S59c10, S26c10, S18c10, S41c10, S67c11, S24c10, S33c10, S27c10, S22c10, S23c10, S21c10, S19c10, S29c10, S10c5, S63c11, S16c10, S56c10, S55c10, S32c10, S68c11, S61c10, S47c10, S9c4, S70j234, S15c10, S5c2, S6c3, S25c10, S17c10, S28c10, S20c10, S49c10, S14c10, S46c10, S31c10, S42c10, S69c13, S44c10, S66c11, S65c11, S64c11, S48c10, S45c10, S4c1, S50c10, S54c10, S40c10, S39c10,…	63
Motif_11	20	Full_context	54.2954	0	5.9542	S36c10, S33c10, S32c10, S30c10, S1c1, S68c11, S31c10, S28c10, S27c10, S2c1, S70j234, S34c10, S15c10, S14c10, S5c2, S35c10, S60c10, S59c10, S10c5, S29c10, S69c13, S58c10, S54c10, S6c3, S39c10, S37c10, S48c10, S46c10, S16c10, S44c10, S53c10, S26c10, S19c10, S18c10, S17c10, S42c10, S24c10, S4c1, S23c10, S22c10, S21c10, S45c10, S43c10, S52c10, S51c10, S25c10, S20c10, S41c10, S8c4, S9c4, S40c10, S56c1…	62
Motif_14	20	Full_context	51.6971	0	5.85798	S31c10, S27c10, S10c5, S29c10, S36c10, S69c13, S60c10, S59c10, S30c10, S1c1, S2c1, S70j234, S15c10, S5c2, S23c10, S22c10, S21c10, S35c10, S16c10, S26c10, S25c10, S19c10, S18c10, S28c10, S34c10, S24c10, S14c10, S33c10, S17c10, S6c3, S32c10, S20c10, S9c4, S8c4, S56c10, S55c10, S49c10, S42c10, S4c1, S68c11, S47c10, S39c10, S37c10, S44c10, S38c10, S41c10, S58c10, S54c10, S51c10, S53c10, S50c10, S52c1…	58
Motif_13	20	Full_context	60.9648	0	5.2854	S69c13, S35c10, S6c3, S34c10, S31c10, S28c10, S70j234, S15c10, S5c2, S2c1, S68c11, S30c10, S1c1, S10c5, S27c10, S60c10, S59c10, S33c10, S32c10, S16c10, S29c10, S36c10, S14c10, S23c10, S22c10, S21c10, S26c10, S18c10, S17c10, S25c10, S24c10, S19c10, S20c10, S56c10, S55c10, S8c4, S9c4, S37c10, S39c10	39
Motif_18	9	Full_context	50.774	4.7e-90	5.2854	S36c10, S35c10, S34c10, S33c10, S32c10, S31c10, S29c10, S27c10, S10c5, S6c3, S60c10, S59c10, S2c1, S70j234, S16c10, S15c10, S5c2, S69c13, S28c10, S68c11, S25c10, S24c10, S23c10, S22c10, S21c10, S20c10, S14c10, S30c10, S1c1, S26c10, S19c10, S18c10, S17c10, S66c11, S9c4, S8c4, S49c10, S38c10, S47c10	39
Motif_16	20	Full_context	61.8573	2.1e-249	4.90689	S34c10, S69c13, S35c10, S28c10, S27c10, S30c10, S1c1, S16c10, S31c10, S70j234, S15c10, S5c2, S14c10, S60c10, S59c10, S33c10, S32c10, S6c3, S26c10, S19c10, S18c10, S17c10, S23c10, S22c10, S21c10, S24c10, S10c5, S29c10, S25c10, S57c10	30
Motif_19	12	Full_context	59.2103	2.3e-101	4.52356	S28c10, S33c10, S32c10, S36c10, S35c10, S34c10, S27c10, S69c13, S60c10, S59c10, S31c10, S6c3, S70j234, S16c10, S15c10, S14c10, S5c2, S2c1, S29c10, S10c5, S68c11, S30c10, S1c1	23
Motif_21	16	Full_context	52.196	1.5e-53	4.39232	S35c10, S34c10, S16c10, S69c13, S33c10, S32c10, S70j234, S15c10, S5c2, S29c10, S60c10, S59c10, S14c10, S28c10, S10c5, S2c1, S27c10, S68c11, S6c3, S36c10, S67c11	21
Motif_36	5	Full_context	43.6814	1.3e-06	4.32193	S69c13, S33c10, S32c10, S31c10, S29c10, S28c10, S27c10, S10c5, S6c3, S1c1, S16c10, S60c10, S59c10, S35c10, S34c10, S70j234, S15c10, S5c2, S30c10, S13c5	20
Motif_34	5	Full_context	43.17	3.6e-07	4.24793	S69c13, S36c10, S33c10, S32c10, S30c10, S2c1, S1c1, S70j234, S16c10, S15c10, S14c10, S5c2, S68c11, S6c3, S31c10, S10c5, S27c10, S34c10, S29c10	19
Motif_22	16	Full_context	54.6159	8.9e-46	4.08746	S41c10, S51c10, S58c10, S54c10, S47c10, S40c10, S46c10, S53c10, S45c10, S48c10, S49c10, S52c10, S50c10, S44c10, S42c10, S4c1, S62c10	17
Motif_33	5	Full_context	44.165	1.7e-07	4	S52c10, S51c10, S50c10, S49c10, S47c10, S48c10, S45c10, S44c10, S43c10, S41c10, S4c1, S11c5, S46c10, S42c10, S53c10, S62c10	16
Motif_35	5	Full_context	45.0148	4.7e-07	4	S69c13, S68c11, S60c10, S59c10, S34c10, S30c10, S28c10, S27c10, S2c1, S1c1, S70j234, S16c10, S15c10, S5c2, S36c10, S6c3	16
Motif_45	7	Full_context	48.1272	6.4	3.90689	S52c10, S51c10, S44c10, S42c10, S47c10, S41c10, S4c1, S43c10, S53c10, S61c10, S58c10, S54c10, S46c10, S50c10, S49c10	15
Motif_27	12	Full_context	51.3566	9.6e-14	3.80735	S53c10, S58c10, S54c10, S51c10, S52c10, S4c1, S42c10, S44c10, S41c10, S40c10, S43c10, S46c10, S50c10, S57c10	14
Motif_31	5	Full_context	46.4386	5.6e-10	3.32193	S26c10, S25c10, S24c10, S23c10, S22c10, S21c10, S20c10, S19c10, S18c10, S17c10	10
Motif_48	5	Full_context	45.4676	53	3.32193	S26c10, S25c10, S20c10, S19c10, S18c10, S17c10, S24c10, S23c10, S22c10, S21c10	10
Motif_191	5	RCL_context	40.6138	0.0007	2.80735	S65c11, S64c11, S66c11, S67c11, S60c10, S59c10, S63c11	7
Motif_194	5	RCL_context	43.1428	4.9	2.58496	S35c10, S34c10, S69c13, S29c10, S2c1, S10c5	6
Motif_25	16	Full_context	71.8575	1.6e-16	2.32193	S65c11, S66c11, S64c11, S63c11, S67c11	5
Motif_28	11	Full_context	65.1322	5.1e-10	2	S66c11, S65c11, S64c11, S67c11	4
Motif_49	12	Full_context	70.781	120	1.58496	S66c11, S64c11, S65c11	3
Motif_50	8	Full_context	60	54	1.58496	S66c11, S65c11, S64c11	3
Motif_62	7	Full_context	55.2288	50000	1.58496	S44c10, S4c1, S42c10	3
Motif_70	5	Full_context	46.4386	370000	1.58496	S60c10, S59c10, S35c10	3
Motif_40	18	Full_context	83.3985	0.58	1	S56c10, S55c10	2
Motif_42	16	Full_context	80	1.1	1	S30c10, S1c1	2
Motif_57	6	Full_context	51.6993	4500	1	S9c4, S8c4	2
Motif_60	9	Full_context	63.3985	15000	1	S48c10, S45c10	2
Motif_69	5	Full_context	46.4386	320000	1	S38c10, S37c10	2
Motif_85	5	Full_context	46.4386	350000	1	S29c10, S10c5	2
Motif_89	9	Full_context	62.3985	1700000	1	S39c10, S37c10	2
Motif_93	5	Full_context	46.4386	2800000	1	S30c10, S1c1	2
Motif_138	5	Full_context	43.4386	46000000	1	S11c5, S20c10	2
Motif_151	5	Full_context	46.4386	9600000	1	S9c4, S8c4	2
Motif_209	5	RCL_context	46.4386	21000	1	S56c10, S55c10	2
Motif_224	20	VarWin_context	85.4386	0.4	1	S37c10, S39c10,	2
